# Supplementary material for: The VGNC: expanding standardized vertebrate gene nomenclature
Source: Genome Biol. 2023 May 12;24:115. doi: 10.1186/s13059-023-02957-2 (PMC10176861; doi:10.1186/s13059-023-02957-2)
Supplement: Supplementary file 2 — Additional file 2: Table S2. Comparison of gene symbols for curated human-mouse orthologs. [file 13059_2023_2957_MOESM2_ESM.xlsx]

## Sheet: Table S2 Human Mouse orthologs
HGNC ID	HGNC SYMBOL	MGI ID	MGI Symbol (converted to all-uppercase for symbol comparison)	Are symbols identical?	Not 1:1 orthologs, but same root symbol	Pseudogene in one species, but same root symbol	Historically different naming convention in mouse	Not named in mouse, to be reviewed	Different symbols or unclear orthology, to be reviewed	Other	Notes
5	A1BG	MGI:2152878	A1BG	TRUE
24086	A1CF	MGI:1917115	A1CF	TRUE
7	A2M	MGI:2449119	A2M	TRUE
30005	A3GALT2	MGI:2685279	A3GALT2	TRUE
18149	A4GALT	MGI:3512453	A4GALT	TRUE
17968	A4GNT	MGI:2143261	A4GNT	TRUE
13666	AAAS	MGI:2443767	AAAS	TRUE
21298	AACS	MGI:1926144	AACS	TRUE
17	AADAC	MGI:1915008	AADAC	TRUE
24427	AADACL2	MGI:3646333	AADACL2	TRUE
32037	AADACL3	MGI:2685281	AADACL3	TRUE
17929	AADAT	MGI:1345167	AADAT	TRUE
25662	AAGAB	MGI:1914189	AAGAB	TRUE
19679	AAK1	MGI:1098687	AAK1	TRUE
30205	AAMDC	MGI:1913523	AAMDC	TRUE
18	AAMP	MGI:107809	AAMP	TRUE
19	AANAT	MGI:1328365	AANAT	TRUE
15886	AAR2	MGI:1915545	AAR2	TRUE
33842	AARD	MGI:2181621	AARD	TRUE
20	AARS1	MGI:2384560	AARS	FALSE					x
21022	AARS2	MGI:2681839	AARS2	TRUE
28417	AARSD1	MGI:1916934	AARSD1	TRUE
23993	AASDH	MGI:2442517	AASDH	TRUE
14235	AASDHPPT	MGI:1914868	AASDHPPT	TRUE
17366	AASS	MGI:1353573	AASS	TRUE
19235	AATF	MGI:1929608	AATF	TRUE
21	AATK	MGI:1197518	AATK	TRUE
23	ABAT	MGI:2443582	ABAT	TRUE
29	ABCA1	MGI:99607	ABCA1	TRUE
14637	ABCA12	MGI:2676312	ABCA12	TRUE
14638	ABCA13	MGI:2388707	ABCA13	TRUE
34405	ABCA15P	MGI:2388709	ABCA15	FALSE		x
32972	ABCA17P	MGI:3625331	ABCA17	FALSE		x
32	ABCA2	MGI:99606	ABCA2	TRUE
33	ABCA3	MGI:1351617	ABCA3	TRUE
34	ABCA4	MGI:109424	ABCA4	TRUE
35	ABCA5	MGI:2386607	ABCA5	TRUE
36	ABCA6	MGI:1923434	ABCA6	TRUE
37	ABCA7	MGI:1351646	ABCA7	TRUE
38	ABCA8	MGI:1351668, MGI:2386846	ABCA8B, ABCA8A	FALSE	x
39	ABCA9	MGI:2386796	ABCA9	TRUE
40	ABCB1	MGI:97570	ABCB1A	FALSE	x
41	ABCB10	MGI:1860508	ABCB10	TRUE
42	ABCB11	MGI:1351619	ABCB11	TRUE
45	ABCB4	MGI:97569	ABCB4	TRUE
46	ABCB5	MGI:1924956	ABCB5	TRUE
47	ABCB6	MGI:1921354	ABCB6	TRUE
48	ABCB7	MGI:109533	ABCB7	TRUE
49	ABCB8	MGI:1351667	ABCB8	TRUE
50	ABCB9	MGI:1861729	ABCB9	TRUE
51	ABCC1	MGI:102676	ABCC1	TRUE
52	ABCC10	MGI:2386976	ABCC10	TRUE
14640	ABCC12	MGI:2441679	ABCC12	TRUE
53	ABCC2	MGI:1352447	ABCC2	TRUE
54	ABCC3	MGI:1923658	ABCC3	TRUE
55	ABCC4	MGI:2443111	ABCC4	TRUE
56	ABCC5	MGI:1351644	ABCC5	TRUE
57	ABCC6	MGI:1351634	ABCC6	TRUE
59	ABCC8	MGI:1352629	ABCC8	TRUE
60	ABCC9	MGI:1352630	ABCC9	TRUE
61	ABCD1	MGI:1349215	ABCD1	TRUE
66	ABCD2	MGI:1349467	ABCD2	TRUE
67	ABCD3	MGI:1349216	ABCD3	TRUE
68	ABCD4	MGI:1349217	ABCD4	TRUE
69	ABCE1	MGI:1195458	ABCE1	TRUE
70	ABCF1	MGI:1351658	ABCF1	TRUE
71	ABCF2	MGI:1351657	ABCF2	TRUE
72	ABCF3	MGI:1351656	ABCF3	TRUE
73	ABCG1	MGI:107704	ABCG1	TRUE
74	ABCG2	MGI:1347061	ABCG2	TRUE
13884	ABCG4	MGI:1890594	ABCG4	TRUE
13886	ABCG5	MGI:1351659	ABCG5	TRUE
13887	ABCG8	MGI:1914720	ABCG8	TRUE
17553	ABHD1	MGI:1931013	ABHD1	TRUE
25656	ABHD10	MGI:2442422	ABHD10	TRUE
16407	ABHD11	MGI:1916008	ABHD11	TRUE
15868	ABHD12	MGI:1923442	ABHD12	TRUE
19837	ABHD12B	MGI:2685650	ABHD12B	TRUE
20293	ABHD13	MGI:1916154	ABHD13	TRUE
24538	ABHD14A	MGI:1915894	ABHD14A	TRUE
28235	ABHD14B	MGI:1923741	ABHD14B	TRUE
26971	ABHD15	MGI:1914727	ABHD15	TRUE
13921	ABHD16A	MGI:99476	ABHD16A	TRUE
16128	ABHD16B	MGI:3607711	ABHD16B	TRUE
28756	ABHD17A	MGI:106388	ABHD17A	TRUE
24278	ABHD17B	MGI:1917816	ABHD17B	TRUE
26925	ABHD17C	MGI:1917428	ABHD17C	TRUE
26111	ABHD18	MGI:1915468	ABHD18	TRUE
18717	ABHD2	MGI:1914344	ABHD2	TRUE
18718	ABHD3	MGI:2147183	ABHD3	TRUE
20154	ABHD4	MGI:1915938	ABHD4	TRUE
21396	ABHD5	MGI:1914719	ABHD5	TRUE
21398	ABHD6	MGI:1913332	ABHD6	TRUE
23759	ABHD8	MGI:1918946	ABHD8	TRUE
11320	ABI1	MGI:104913	ABI1	TRUE
24011	ABI2	MGI:106913	ABI2	TRUE
29859	ABI3	MGI:1913860	ABI3	TRUE
17265	ABI3BP	MGI:2444583	ABI3BP	TRUE
1364	ABITRAM	MGI:2677850	ABITRAM	TRUE
76	ABL1	MGI:87859	ABL1	TRUE
77	ABL2	MGI:87860	ABL2	TRUE
78	ABLIM1	MGI:1194500	ABLIM1	TRUE
19195	ABLIM2	MGI:2385758	ABLIM2	TRUE
29132	ABLIM3	MGI:2442582	ABLIM3	TRUE
79	ABO	MGI:2135738	ABO	TRUE
81	ABR	MGI:107771	ABR	TRUE
30655	ABRA	MGI:2444891	ABRA	TRUE
21230	ABRACL	MGI:1920362	ABRACL	TRUE
25829	ABRAXAS1	MGI:1917931	ABRAXAS1	TRUE
28975	ABRAXAS2	MGI:1926116	ABRAXAS2	TRUE
17369	ABT1	MGI:1353636	ABT1	TRUE
18275	ABTB1	MGI:1933148	ABTB1	TRUE
23842	ABTB2	MGI:2139365	ABTB2	TRUE
23844	ABTB3	MGI:1921257	ABTB3	TRUE
82	ACAA1	MGI:2148491, MGI:3605455	ACAA1A, ACAA1B	FALSE	x
83	ACAA2	MGI:1098623	ACAA2	TRUE
84	ACACA	MGI:108451	ACACA	TRUE
85	ACACB	MGI:2140940	ACACB	TRUE
21597	ACAD10	MGI:1919235	ACAD10	TRUE
30211	ACAD11	MGI:2143169	ACAD11	TRUE
87	ACAD8	MGI:1914198	ACAD8	TRUE
21497	ACAD9	MGI:1914272	ACAD9	TRUE
88	ACADL	MGI:87866	ACADL	TRUE
89	ACADM	MGI:87867	ACADM	TRUE
90	ACADS	MGI:87868	ACADS	TRUE
91	ACADSB	MGI:1914135	ACADSB	TRUE
92	ACADVL	MGI:895149	ACADVL	TRUE
319	ACAN	MGI:99602	ACAN	TRUE
16467	ACAP1	MGI:2388270	ACAP1	TRUE
16469	ACAP2	MGI:1925868	ACAP2	TRUE
16754	ACAP3	MGI:2153589	ACAP3	TRUE
93	ACAT1	MGI:87870	ACAT1	TRUE
94	ACAT2	MGI:87871, MGI:109182	ACAT2, ACAT3	FALSE	x
15453	ACBD3	MGI:2181074	ACBD3	TRUE
23337	ACBD4	MGI:1914381	ACBD4	TRUE
23338	ACBD5	MGI:1921409	ACBD5	TRUE
23339	ACBD6	MGI:1919732	ACBD6	TRUE
17715	ACBD7	MGI:1925495	ACBD7	TRUE
23989	ACCS	MGI:1919717	ACCS	TRUE
34391	ACCSL	MGI:3584519	ACCSL	TRUE
25070	ACD	MGI:87873	ACD	TRUE
2707	ACE	MGI:87874	ACE	TRUE
13557	ACE2	MGI:1917258	ACE2	TRUE
44365	ACE3P	MGI:3644400	ACE3	FALSE		x
18356	ACER1	MGI:2181962	ACER1	TRUE
23675	ACER2	MGI:1920932	ACER2	TRUE
16066	ACER3	MGI:1913440	ACER3	TRUE
108	ACHE	MGI:87876	ACHE	TRUE
17066	ACIN1	MGI:1891824	ACIN1	TRUE
4035	ACKR1	MGI:1097689	ACKR1	TRUE
1565	ACKR2	MGI:1891697	ACKR2	TRUE
23692	ACKR3	MGI:109562	ACKR3	TRUE
1611	ACKR4	MGI:2181676	ACKR4	TRUE
115	ACLY	MGI:103251	ACLY	TRUE
19288	ACMSD	MGI:2386323	ACMSD	TRUE
117	ACO1	MGI:87879	ACO1	TRUE
118	ACO2	MGI:87880	ACO2	TRUE
33904	ACOD1	MGI:103206	ACOD1	TRUE
33128	ACOT1	MGI:1349396	ACOT1	TRUE
18156	ACOT11	MGI:1913736	ACOT11	TRUE
24436	ACOT12	MGI:1921406	ACOT12	TRUE
20999	ACOT13	MGI:1914084	ACOT13	TRUE
18431	ACOT2	MGI:2159605	ACOT2	TRUE
19748	ACOT4	MGI:2159621	ACOT4	TRUE
33159	ACOT6	MGI:1921287	ACOT6	TRUE
24157	ACOT7	MGI:1917275	ACOT7	TRUE
15919	ACOT8	MGI:2158201	ACOT8	TRUE
17152	ACOT9	MGI:1928939	ACOT9	TRUE
119	ACOX1	MGI:1330812	ACOX1	TRUE
120	ACOX2	MGI:1934852	ACOX2	TRUE
121	ACOX3	MGI:1933156	ACOX3	TRUE
25621	ACOXL	MGI:1921371	ACOXL	TRUE
122	ACP1	MGI:87881	ACP1	TRUE
123	ACP2	MGI:87882	ACP2	TRUE
125	ACP3	MGI:1928480	ACPP	FALSE					x
14376	ACP4	MGI:3644563	ACP4	TRUE
124	ACP5	MGI:87883	ACP5	TRUE
29609	ACP6	MGI:1931010	ACP6	TRUE
33781	ACP7	MGI:2142121	ACP7	TRUE
126	ACR	MGI:87884	ACR	TRUE
17195	ACRBP	MGI:1859515	ACRBP	TRUE
127	ACRV1	MGI:104590	ACRV1	TRUE
29567	ACSBG1	MGI:2385656	ACSBG1	TRUE
24174	ACSBG2	MGI:3587728	ACSBG2	TRUE
26101	ACSF2	MGI:2388287	ACSF2	TRUE
27288	ACSF3	MGI:2182591	ACSF3	TRUE
3569	ACSL1	MGI:102797	ACSL1	TRUE
3570	ACSL3	MGI:1921455	ACSL3	TRUE
3571	ACSL4	MGI:1354713	ACSL4	TRUE
16526	ACSL5	MGI:1919129	ACSL5	TRUE
16496	ACSL6	MGI:894291	ACSL6	TRUE
18049	ACSM1	MGI:2152200	ACSM1	TRUE
32017	ACSM2A	MGI:2385289	ACSM2	FALSE	x
30931	ACSM2B	MGI:2385289	ACSM2	FALSE	x
10522	ACSM3	MGI:99538	ACSM3	TRUE
32016	ACSM4	MGI:2681844	ACSM4	TRUE
26060	ACSM5	MGI:2444086	ACSM5	TRUE
16091	ACSS1	MGI:1915988	ACSS1	TRUE
15814	ACSS2	MGI:1890410	ACSS2	TRUE
24723	ACSS3	MGI:2685720	ACSS3	TRUE
129	ACTA1	MGI:87902	ACTA1	TRUE
130	ACTA2	MGI:87909	ACTA2	TRUE
132	ACTB	MGI:87904	ACTB	TRUE
17780	ACTBL2	MGI:2444552	ACTBL2	TRUE
143	ACTC1	MGI:87905	ACTC1	TRUE
51491	ACTE1P	MGI:2685344	ACTE1	FALSE		x
144	ACTG1	MGI:87906	ACTG1	TRUE
145	ACTG2	MGI:104589	ACTG2	TRUE
16127	ACTL10	MGI:1917612	ACTL10	TRUE
44626	ACTL11P	MGI:1914972	ACTL11	FALSE		x
24124	ACTL6A	MGI:1861453	ACTL6A	TRUE
160	ACTL6B	MGI:1933548	ACTL6B	TRUE
161	ACTL7A	MGI:1343051	ACTL7A	TRUE
162	ACTL7B	MGI:1343053	ACTL7B	TRUE
28494	ACTL9	MGI:1916731	ACTL9	TRUE
24758	ACTMAP	MGI:3041247	ACTMAP	TRUE
163	ACTN1	MGI:2137706	ACTN1	TRUE
164	ACTN2	MGI:109192	ACTN2	TRUE
165	ACTN3	MGI:99678	ACTN3	TRUE
166	ACTN4	MGI:1890773	ACTN4	TRUE
17372	ACTR10	MGI:1891654	ACTR10	TRUE
167	ACTR1A	MGI:1858964	ACTR1A	TRUE
168	ACTR1B	MGI:1917446	ACTR1B	TRUE
169	ACTR2	MGI:1913963	ACTR2	TRUE
170	ACTR3	MGI:1921367	ACTR3	TRUE
17256	ACTR3B	MGI:2661120	ACTR3B	TRUE
14671	ACTR5	MGI:1924748	ACTR5	TRUE
24025	ACTR6	MGI:1914269	ACTR6	TRUE
14672	ACTR8	MGI:1860775	ACTR8	TRUE
24027	ACTRT1	MGI:1920610	ACTRT1	TRUE
24026	ACTRT2	MGI:1920603	ACTRT2	TRUE
24022	ACTRT3	MGI:1923902	ACTRT3	TRUE
171	ACVR1	MGI:87911	ACVR1	TRUE
172	ACVR1B	MGI:1338944	ACVR1B	TRUE
18123	ACVR1C	MGI:2661081	ACVR1C	TRUE
173	ACVR2A	MGI:102806	ACVR2A	TRUE
174	ACVR2B	MGI:87912	ACVR2B	TRUE
175	ACVRL1	MGI:1338946	ACVRL1	TRUE
177	ACY1	MGI:87913	ACY1	TRUE
24104	ACY3	MGI:1918920	ACY3	TRUE
179	ACYP1	MGI:1913454	ACYP1	TRUE
180	ACYP2	MGI:1922822	ACYP2	TRUE
186	ADA	MGI:87916	ADA	TRUE
30713	ADAD1	MGI:103258	ADAD1	TRUE
30714	ADAD2	MGI:1923023	ADAD2	TRUE
31853	ADAL	MGI:1923144	ADAL	TRUE
188	ADAM10	MGI:109548	ADAM10	TRUE
189	ADAM11	MGI:1098667	ADAM11	TRUE
190	ADAM12	MGI:105378	ADAM12	TRUE
193	ADAM15	MGI:1333882	ADAM15	TRUE
195	ADAM17	MGI:1096335	ADAM17	TRUE
196	ADAM18	MGI:105986	ADAM18	TRUE
197	ADAM19	MGI:105377	ADAM19	TRUE
187	ADAM1A	MGI:2429504	ADAM1A	TRUE
44366	ADAM1B	MGI:2429506	ADAM1B	TRUE
198	ADAM2	MGI:1340894	ADAM2	TRUE
200	ADAM21	MGI:1861229	ADAM21	TRUE
201	ADAM22	MGI:1340046	ADAM22	TRUE
202	ADAM23	MGI:1345162	ADAM23	TRUE
203	ADAM24P	MGI:105984	ADAM24	FALSE		x
206	ADAM28	MGI:105988	ADAM28	TRUE
207	ADAM29	MGI:2676326	ADAM29	TRUE
208	ADAM30	MGI:1918328	ADAM30	TRUE
15479	ADAM32	MGI:2653822	ADAM32	TRUE
15478	ADAM33	MGI:1341813	ADAM33	TRUE
209	ADAM3A	MGI:102518	ADAM3	FALSE	x
212	ADAM5	MGI:104730	ADAM5	TRUE
213	ADAM6	MGI:2676316	ADAM6A	FALSE	x
214	ADAM7	MGI:107247	ADAM7	TRUE
215	ADAM8	MGI:107825	ADAM8	TRUE
216	ADAM9	MGI:105376	ADAM9	TRUE
16299	ADAMDEC1	MGI:1917650	ADAMDEC1	TRUE
217	ADAMTS1	MGI:109249	ADAMTS1	TRUE
13201	ADAMTS10	MGI:2449112	ADAMTS10	TRUE
14605	ADAMTS12	MGI:2146046	ADAMTS12	TRUE
1366	ADAMTS13	MGI:2685556	ADAMTS13	TRUE
14899	ADAMTS14	MGI:2179942	ADAMTS14	TRUE
16305	ADAMTS15	MGI:2449569	ADAMTS15	TRUE
17108	ADAMTS16	MGI:2429637	ADAMTS16	TRUE
17109	ADAMTS17	MGI:3588195	ADAMTS17	TRUE
17110	ADAMTS18	MGI:2442600	ADAMTS18	TRUE
17111	ADAMTS19	MGI:2442875	ADAMTS19	TRUE
218	ADAMTS2	MGI:1347356	ADAMTS2	TRUE
17178	ADAMTS20	MGI:2660628	ADAMTS20	TRUE
219	ADAMTS3	MGI:3045353	ADAMTS3	TRUE
220	ADAMTS4	MGI:1339949	ADAMTS4	TRUE
221	ADAMTS5	MGI:1346321	ADAMTS5	TRUE
222	ADAMTS6	MGI:1347348	ADAMTS6	TRUE
223	ADAMTS7	MGI:1347346	ADAMTS7	TRUE
224	ADAMTS8	MGI:1353468	ADAMTS8	TRUE
13202	ADAMTS9	MGI:1916320	ADAMTS9	TRUE
14632	ADAMTSL1	MGI:1924989	ADAMTSL1	TRUE
14631	ADAMTSL2	MGI:1925044	ADAMTSL2	TRUE
14633	ADAMTSL3	MGI:3028499	ADAMTSL3	TRUE
19706	ADAMTSL4	MGI:2389008	ADAMTSL4	TRUE
27912	ADAMTSL5	MGI:1913798	ADAMTSL5	TRUE
16486	ADAP1	MGI:2442201	ADAP1	TRUE
16487	ADAP2	MGI:2663075	ADAP2	TRUE
225	ADAR	MGI:1889575	ADAR	TRUE
226	ADARB1	MGI:891999	ADARB1	TRUE
227	ADARB2	MGI:2151118	ADARB2	TRUE
228	ADAT1	MGI:1353631	ADAT1	TRUE
21172	ADAT2	MGI:1914007	ADAT2	TRUE
25151	ADAT3	MGI:1924344	ADAT3	TRUE
19038	ADCK1	MGI:1919363	ADCK1	TRUE
19039	ADCK2	MGI:1889336	ADCK2	TRUE
21738	ADCK5	MGI:2679274	ADCK5	TRUE
232	ADCY1	MGI:99677	ADCY1	TRUE
21285	ADCY10	MGI:2660854	ADCY10	TRUE
233	ADCY2	MGI:99676	ADCY2	TRUE
234	ADCY3	MGI:99675	ADCY3	TRUE
235	ADCY4	MGI:99674	ADCY4	TRUE
236	ADCY5	MGI:99673	ADCY5	TRUE
237	ADCY6	MGI:87917	ADCY6	TRUE
238	ADCY7	MGI:102891	ADCY7	TRUE
239	ADCY8	MGI:1341110	ADCY8	TRUE
240	ADCY9	MGI:108450	ADCY9	TRUE
241	ADCYAP1	MGI:105094	ADCYAP1	TRUE
242	ADCYAP1R1	MGI:108449	ADCYAP1R1	TRUE
243	ADD1	MGI:87918	ADD1	TRUE
244	ADD2	MGI:87919	ADD2	TRUE
245	ADD3	MGI:1351615	ADD3	TRUE
21212	ADGB	MGI:3605549	ADGB	TRUE
13838	ADGRA1	MGI:1277167	ADGRA1	TRUE
17849	ADGRA2	MGI:1925810	ADGRA2	TRUE
13839	ADGRA3	MGI:1917943	ADGRA3	TRUE
943	ADGRB1	MGI:1933736	ADGRB1	TRUE
944	ADGRB2	MGI:2451244	ADGRB2	TRUE
945	ADGRB3	MGI:2441837	ADGRB3	TRUE
19893	ADGRD1	MGI:3041203	ADGRD1	TRUE
3336	ADGRE1	MGI:106912	ADGRE1	TRUE
19240	ADGRE4P	MGI:1196464	ADGRE4	FALSE		x
1711	ADGRE5	MGI:1347095	ADGRE5	TRUE
18990	ADGRF1	MGI:1924846	ADGRF1	TRUE
18991	ADGRF2	MGI:2182728	ADGRF2	TRUE
18989	ADGRF3	MGI:2685887	ADGRF3	TRUE
19011	ADGRF4	MGI:1925499	ADGRF4	TRUE
19030	ADGRF5	MGI:2182928	ADGRF5	TRUE
4512	ADGRG1	MGI:1340051	ADGRG1	TRUE
4516	ADGRG2	MGI:2446854	ADGRG2	TRUE
13728	ADGRG3	MGI:1859670	ADGRG3	TRUE
18992	ADGRG4	MGI:2685213	ADGRG4	TRUE
19010	ADGRG5	MGI:2685955	ADGRG5	TRUE
13841	ADGRG6	MGI:1916151	ADGRG6	TRUE
19241	ADGRG7	MGI:2441732	ADGRG7	TRUE
20973	ADGRL1	MGI:1929461	ADGRL1	TRUE
18582	ADGRL2	MGI:2139714	ADGRL2	TRUE
20974	ADGRL3	MGI:2441950	ADGRL3	TRUE
20822	ADGRL4	MGI:2655562	ADGRL4	TRUE
17416	ADGRV1	MGI:1274784	ADGRV1	TRUE
249	ADH1A	MGI:87921	ADH1	FALSE	x
250	ADH1B	MGI:87921	ADH1	FALSE	x
251	ADH1C	MGI:87921	ADH1	FALSE	x
252	ADH4	MGI:1349472	ADH4	TRUE
253	ADH5	MGI:87929	ADH5	TRUE
256	ADH7	MGI:87926	ADH7	TRUE
16354	ADHFE1	MGI:1923437	ADHFE1	TRUE
30576	ADI1	MGI:2144929	ADI1	TRUE
28606	ADIG	MGI:2675492	ADIG	TRUE
13633	ADIPOQ	MGI:106675	ADIPOQ	TRUE
24040	ADIPOR1	MGI:1919924	ADIPOR1	TRUE
24041	ADIPOR2	MGI:93830	ADIPOR2	TRUE
15873	ADISSP	MGI:1914576	ADISSP	TRUE
257	ADK	MGI:87930	ADK	TRUE
259	ADM	MGI:108058	ADM	TRUE
28898	ADM2	MGI:2675256	ADM2	TRUE
15766	ADNP	MGI:1338758	ADNP	TRUE
23803	ADNP2	MGI:2448562	ADNP2	TRUE
23506	ADO	MGI:2685083	ADO	TRUE
262	ADORA1	MGI:99401	ADORA1	TRUE
263	ADORA2A	MGI:99402	ADORA2A	TRUE
264	ADORA2B	MGI:99403	ADORA2B	TRUE
268	ADORA3	MGI:104847	ADORA3	TRUE
25250	ADPGK	MGI:1919391	ADPGK	TRUE
269	ADPRH	MGI:1098234	ADPRH	TRUE
21303	ADPRHL1	MGI:2442168	ADPRHL1	TRUE
30925	ADPRM	MGI:1913608	ADPRM	TRUE
21304	ADPRS	MGI:2140364	ADPRS	TRUE
277	ADRA1A	MGI:104773	ADRA1A	TRUE
278	ADRA1B	MGI:104774	ADRA1B	TRUE
280	ADRA1D	MGI:106673	ADRA1D	TRUE
281	ADRA2A	MGI:87934	ADRA2A	TRUE
282	ADRA2B	MGI:87935	ADRA2B	TRUE
283	ADRA2C	MGI:87936	ADRA2C	TRUE
285	ADRB1	MGI:87937	ADRB1	TRUE
286	ADRB2	MGI:87938	ADRB2	TRUE
288	ADRB3	MGI:87939	ADRB3	TRUE
15759	ADRM1	MGI:1929289	ADRM1	TRUE
291	ADSL	MGI:103202	ADSL	TRUE
20093	ADSS1	MGI:87947	ADSSL1	FALSE					x
292	ADSS2	MGI:87948	ADSS	FALSE	x
21214	ADTRP	MGI:1924596	ADTRP	TRUE
303	AEBP1	MGI:1197012	AEBP1	TRUE
24051	AEBP2	MGI:1338038	AEBP2	TRUE
25722	AEN	MGI:1915298	AEN	TRUE
24017	AFAP1	MGI:1917542	AFAP1	TRUE
26714	AFAP1L1	MGI:2147199	AFAP1L1	TRUE
25901	AFAP1L2	MGI:2147658	AFAP1L2	TRUE
7137	AFDN	MGI:1314653	AFDN	TRUE
7135	AFF1	MGI:1100819	AFF1	TRUE
3776	AFF2	MGI:1202294	AFF2	TRUE
6473	AFF3	MGI:106927	AFF3	TRUE
17869	AFF4	MGI:2136171	AFF4	TRUE
16411	AFG1L	MGI:2148801	AFG1L	TRUE
314	AFG3L1P	MGI:1928277	AFG3L1	FALSE		x
315	AFG3L2	MGI:1916847	AFG3L2	TRUE
316	AFM	MGI:2429409	AFM	TRUE
20910	AFMID	MGI:2448704	AFMID	TRUE
317	AFP	MGI:87951	AFP	TRUE
25951	AFTPH	MGI:1923012	AFTPH	TRUE
318	AGA	MGI:104873	AGA	TRUE
16922	AGAP1	MGI:2653690	AGAP1	TRUE
16921	AGAP2	MGI:3580016	AGAP2	TRUE
16923	AGAP3	MGI:2183446	AGAP3	TRUE
26504	AGBL1	MGI:3646469	AGBL1	TRUE
26296	AGBL2	MGI:2443254	AGBL2	TRUE
27981	AGBL3	MGI:1923473	AGBL3	TRUE
25892	AGBL4	MGI:1918244	AGBL4	TRUE
26147	AGBL5	MGI:2441745	AGBL5	TRUE
320	AGER	MGI:893592	AGER	TRUE
5175	AGFG1	MGI:1333754	AGFG1	TRUE
5177	AGFG2	MGI:2443267	AGFG2	TRUE
24684	AGGF1	MGI:1913799	AGGF1	TRUE
21869	AGK	MGI:1917173	AGK	TRUE
321	AGL	MGI:1924809	AGL	TRUE
18407	AGMAT	MGI:1923236	AGMAT	TRUE
33784	AGMO	MGI:2442495	AGMO	TRUE
3262	AGO1	MGI:2446630	AGO1	TRUE
3263	AGO2	MGI:2446632	AGO2	TRUE
18421	AGO3	MGI:2446634	AGO3	TRUE
18424	AGO4	MGI:1924100	AGO4	TRUE
324	AGPAT1	MGI:1932075	AGPAT1	TRUE
325	AGPAT2	MGI:1914762	AGPAT2	TRUE
326	AGPAT3	MGI:1336186	AGPAT3	TRUE
20885	AGPAT4	MGI:1915512	AGPAT4	TRUE
20886	AGPAT5	MGI:1196345	AGPAT5	TRUE
327	AGPS	MGI:2443065	AGPS	TRUE
328	AGR2	MGI:1344405	AGR2	TRUE
24167	AGR3	MGI:2685734	AGR3	TRUE
329	AGRN	MGI:87961	AGRN	TRUE
330	AGRP	MGI:892013	AGRP	TRUE
333	AGT	MGI:87963	AGT	TRUE
17258	AGTPBP1	MGI:2159437	AGTPBP1	TRUE
336	AGTR1	MGI:87965	AGTR1B	FALSE	x
338	AGTR2	MGI:87966	AGTR2	TRUE
13539	AGTRAP	MGI:1339977	AGTRAP	TRUE
341	AGXT	MGI:1329033	AGXT	TRUE
14412	AGXT2	MGI:2146052	AGXT2	TRUE
24618	AHCTF1	MGI:1915033	AHCTF1	TRUE
343	AHCY	MGI:87968	AHCY	TRUE
344	AHCYL1	MGI:2385184	AHCYL1	TRUE
22204	AHCYL2	MGI:1921590	AHCYL2	TRUE
25230	AHDC1	MGI:2444218	AHDC1	TRUE
21575	AHI1	MGI:87971	AHI1	TRUE
347	AHNAK	MGI:1316648	AHNAK	TRUE
20125	AHNAK2	MGI:2144831	AHNAK2	TRUE
348	AHR	MGI:105043	AHR	TRUE
346	AHRR	MGI:1333776	AHRR	TRUE
1189	AHSA1	MGI:2387603	AHSA1	TRUE
20437	AHSA2P	MGI:1916133	AHSA2	FALSE		x
349	AHSG	MGI:107189	AHSG	TRUE
18075	AHSP	MGI:2158492	AHSP	TRUE
13203	AICDA	MGI:1342279	AICDA	TRUE
25761	AIDA	MGI:1919737	AIDA	TRUE
352	AIF1	MGI:1343098	AIF1	TRUE
28904	AIF1L	MGI:1919598	AIF1L	TRUE
8768	AIFM1	MGI:1349419	AIFM1	TRUE
21411	AIFM2	MGI:1918611	AIFM2	TRUE
26398	AIFM3	MGI:1919418	AIFM3	TRUE
21607	AIG1	MGI:1913503	AIG1	TRUE
357	AIM2	MGI:2686159	AIM2	TRUE
10648	AIMP1	MGI:102774	AIMP1	TRUE
20609	AIMP2	MGI:2385237	AIMP2	TRUE
358	AIP	MGI:109622	AIP	TRUE
359	AIPL1	MGI:2148800	AIPL1	TRUE
360	AIRE	MGI:1338803	AIRE	TRUE
34515	AIRN	MGI:1353471	AIRN	TRUE
30801	AJAP1	MGI:2685419	AJAP1	TRUE
37284	AJM1	MGI:2685842	AJM1	TRUE
20250	AJUBA	MGI:1341886	AJUBA	TRUE
361	AK1	MGI:87977	AK1	TRUE
362	AK2	MGI:87978	AK2	TRUE
17376	AK3	MGI:1860835	AK3	TRUE
363	AK4	MGI:87979	AK4	TRUE
365	AK5	MGI:2677491	AK5	TRUE
49151	AK6	MGI:5510732	AK6	TRUE
20091	AK7	MGI:1926051	AK7	TRUE
26526	AK8	MGI:1916120	AK8	TRUE
33814	AK9	MGI:2685080	AK9	TRUE
28285	AKAIN1	MGI:2444600	AKAIN1	TRUE
367	AKAP1	MGI:104729	AKAP1	TRUE
368	AKAP10	MGI:1890218	AKAP10	TRUE
369	AKAP11	MGI:2684060	AKAP11	TRUE
370	AKAP12	MGI:1932576	AKAP12	TRUE
371	AKAP13	MGI:2676556	AKAP13	TRUE
24061	AKAP14	MGI:3618288	AKAP14	TRUE
38514	AKAP17BP	MGI:2443758	AKAP17B	FALSE		x
372	AKAP2	MGI:1306795	PAKAP	FALSE						x	Complex locus constituent in human
373	AKAP3	MGI:1341149	AKAP3	TRUE
374	AKAP4	MGI:102794	AKAP4	TRUE
375	AKAP5	MGI:2685104	AKAP5	TRUE
376	AKAP6	MGI:3050566	AKAP6	TRUE
377	AKAP7	MGI:1859150	AKAP7	TRUE
378	AKAP8	MGI:1928488	AKAP8	TRUE
29857	AKAP8L	MGI:1860606	AKAP8L	TRUE
379	AKAP9	MGI:2178217	AKAP9	TRUE
1170	AKIP1	MGI:3041226	AKIP1	TRUE
25744	AKIRIN1	MGI:1915300	AKIRIN1	TRUE
21407	AKIRIN2	MGI:1889364	AKIRIN2	TRUE
24108	AKNA	MGI:2140340	AKNA	TRUE
28398	AKNAD1	MGI:3584453	AKNAD1	TRUE
380	AKR1A1	MGI:1929955	AKR1A1	TRUE
381	AKR1B1	MGI:1353494	AKR1B3	FALSE					x
382	AKR1B10	MGI:101918, MGI:107673, MGI:1915111		FALSE	x
37281	AKR1B15	MGI:101918, MGI:107673, MGI:1915111		FALSE	x
388	AKR1D1	MGI:2384785	AKR1D1	TRUE
23437	AKR1E2	MGI:1914758	AKR1E1	FALSE					x
389	AKR7A2	MGI:107796	AKR7A5	FALSE	x
390	AKR7A3	MGI:107796	AKR7A5	FALSE	x
391	AKT1	MGI:87986	AKT1	TRUE
28426	AKT1S1	MGI:1914855	AKT1S1	TRUE
392	AKT2	MGI:104874	AKT2	TRUE
393	AKT3	MGI:1345147	AKT3	TRUE
16710	AKTIP	MGI:3693832	AKTIP	TRUE
395	ALAD	MGI:96853	ALAD	TRUE
396	ALAS1	MGI:87989	ALAS1	TRUE
397	ALAS2	MGI:87990	ALAS2	TRUE
399	ALB	MGI:87991	ALB	TRUE
400	ALCAM	MGI:1313266	ALCAM	TRUE
28114	ALDH16A1	MGI:1916998	ALDH16A1	TRUE
9722	ALDH18A1	MGI:1888908	ALDH18A1	TRUE
402	ALDH1A1	MGI:1347050, MGI:1353450	ALDH1A7, ALDH1A1	FALSE					x
15472	ALDH1A2	MGI:107928	ALDH1A2	TRUE
409	ALDH1A3	MGI:1861722	ALDH1A3	TRUE
407	ALDH1B1	MGI:1919785	ALDH1B1	TRUE
3978	ALDH1L1	MGI:1340024	ALDH1L1	TRUE
26777	ALDH1L2	MGI:2444680	ALDH1L2	TRUE
404	ALDH2	MGI:99600	ALDH2	TRUE
405	ALDH3A1	MGI:1353451	ALDH3A1	TRUE
403	ALDH3A2	MGI:1353452	ALDH3A2	TRUE
410	ALDH3B1	MGI:1914939	ALDH3B1	TRUE
411	ALDH3B2	MGI:1920708, MGI:2147613	ALDH3B2, ALDH3B3	FALSE	x
406	ALDH4A1	MGI:2443883	ALDH4A1	TRUE
408	ALDH5A1	MGI:2441982	ALDH5A1	TRUE
7179	ALDH6A1	MGI:1915077	ALDH6A1	TRUE
877	ALDH7A1	MGI:108186	ALDH7A1	TRUE
15471	ALDH8A1	MGI:2653900	ALDH8A1	TRUE
412	ALDH9A1	MGI:1861622	ALDH9A1	TRUE
414	ALDOA	MGI:87994	ALDOA	TRUE
417	ALDOB	MGI:87995	ALDOB	TRUE
418	ALDOC	MGI:101863	ALDOC	TRUE
18294	ALG1	MGI:2384774	ALG1	TRUE
23162	ALG10	MGI:2146159	ALG10B	FALSE					x
31088	ALG10B	MGI:2146159	ALG10B	TRUE
32456	ALG11	MGI:2142632	ALG11	TRUE
19358	ALG12	MGI:2385025	ALG12	TRUE
30881	ALG13	MGI:1914824	ALG13	TRUE
28287	ALG14	MGI:1914039	ALG14	TRUE
23159	ALG2	MGI:1914731	ALG2	TRUE
23056	ALG3	MGI:1098592	ALG3	TRUE
20266	ALG5	MGI:1913498	ALG5	TRUE
23157	ALG6	MGI:2444031	ALG6	TRUE
23161	ALG8	MGI:2141959	ALG8	TRUE
15672	ALG9	MGI:1924753	ALG9	TRUE
427	ALK	MGI:103305	ALK	TRUE
33775	ALKAL1	MGI:3645495	ALKAL1	TRUE
27683	ALKAL2	MGI:3697448	ALKAL2	TRUE
17911	ALKBH1	MGI:2384034	ALKBH1	TRUE
32487	ALKBH2	MGI:2141032	ALKBH2	TRUE
30141	ALKBH3	MGI:1916363	ALKBH3	TRUE
21900	ALKBH4	MGI:1919291	ALKBH4	TRUE
25996	ALKBH5	MGI:2144489	ALKBH5	TRUE
28243	ALKBH6	MGI:2142037	ALKBH6	TRUE
21306	ALKBH7	MGI:1913650	ALKBH7	TRUE
25189	ALKBH8	MGI:1914917	ALKBH8	TRUE
17377	ALLC	MGI:2136971	ALLC	TRUE
428	ALMS1	MGI:1934606	ALMS1	TRUE
429	ALOX12	MGI:87998	ALOX12	TRUE
430	ALOX12B	MGI:1274782	ALOX12B	TRUE
433	ALOX15	MGI:87997	ALOX15	TRUE
434	ALOX15B	MGI:1098228	ALOX8	FALSE					x
435	ALOX5	MGI:87999	ALOX5	TRUE
436	ALOX5AP	MGI:107505	ALOX5AP	TRUE
13743	ALOXE3	MGI:1345140	ALOXE3	TRUE
441	ALPG	MGI:108009, MGI:1924018, MGI:87984	ALPPL2, ALPI, AKP3	FALSE	x
437	ALPI	MGI:87984, MGI:108009, MGI:1924018	ALPPL2, ALPI, AKP3	FALSE	x
20917	ALPK1	MGI:1918731	ALPK1	TRUE
20565	ALPK2	MGI:2449492	ALPK2	TRUE
17574	ALPK3	MGI:2151224	ALPK3	TRUE
438	ALPL	MGI:87983	ALPL	TRUE
443	ALS2	MGI:1921268	ALS2	TRUE
20605	ALS2CL	MGI:2447532	ALS2CL	TRUE
1494	ALX1	MGI:104621	ALX1	TRUE
449	ALX3	MGI:1277097	ALX3	TRUE
450	ALX4	MGI:108359	ALX4	TRUE
19071	ALYREF	MGI:1341044	ALYREF	TRUE
451	AMACR	MGI:1098273	AMACR	TRUE
452	AMBN	MGI:104655	AMBN	TRUE
453	AMBP	MGI:88002	AMBP	TRUE
25990	AMBRA1	MGI:2443564	AMBRA1	TRUE
457	AMD1	MGI:88004	AMD1	TRUE
28577	AMDHD1	MGI:1919011	AMDHD1	TRUE
24262	AMDHD2	MGI:2443978	AMDHD2	TRUE
461	AMELX	MGI:88005	AMELX	TRUE
26837	AMER1	MGI:1919595	AMER1	TRUE
26360	AMER2	MGI:1919375	AMER2	TRUE
26771	AMER3	MGI:3026939	AMER3	TRUE
463	AMFR	MGI:1345634	AMFR	TRUE
464	AMH	MGI:88006	AMH	TRUE
465	AMHR2	MGI:105062	AMHR2	TRUE
20824	AMIGO1	MGI:2653612	AMIGO1	TRUE
24073	AMIGO2	MGI:2145995	AMIGO2	TRUE
24075	AMIGO3	MGI:2444854	AMIGO3	TRUE
467	AMMECR1	MGI:1860206	AMMECR1	TRUE
28658	AMMECR1L	MGI:2442711	AMMECR1L	TRUE
14604	AMN	MGI:1934943	AMN	TRUE
27281	AMN1	MGI:2442933	AMN1	TRUE
17810	AMOT	MGI:108440	AMOT	TRUE
17811	AMOTL1	MGI:1922973	AMOTL1	TRUE
17812	AMOTL2	MGI:1929286	AMOTL2	TRUE
468	AMPD1	MGI:88015	AMPD1	TRUE
469	AMPD2	MGI:88016	AMPD2	TRUE
470	AMPD3	MGI:1096344	AMPD3	TRUE
471	AMPH	MGI:103574	AMPH	TRUE
473	AMT	MGI:3646700	AMT	TRUE
33188	AMTN	MGI:1918671	AMTN	TRUE
474	AMY1A	MGI:104548, MGI:3711220, MGI:3711258, MGI:3714985, MGI:88019, MGI:88020	AMY2A1, AMY2A2, AMY2A4, AMY2A3, AMY1, AMY2A5	FALSE	x
475	AMY1B	MGI:104548, MGI:3711220, MGI:3711258, MGI:3714985, MGI:88019, MGI:88020	AMY2A1, AMY2A2, AMY2A4, AMY2A3, AMY1, AMY2A5	FALSE	x
476	AMY1C	MGI:104548, MGI:3711220, MGI:3711258, MGI:3714985, MGI:88019, MGI:88020	AMY2A1, AMY2A2, AMY2A4, AMY2A3, AMY1, AMY2A5	FALSE	x
477	AMY2A	MGI:104548, MGI:3711220, MGI:3711258, MGI:3714985, MGI:88019, MGI:88020	AMY2A1, AMY2A2, AMY2A4, AMY2A3, AMY1, AMY2A5	FALSE	x
478	AMY2B	MGI:104548, MGI:3711220, MGI:3711258, MGI:3714985, MGI:88019, MGI:88020	AMY2A1, AMY2A2, AMY2A4, AMY2A3, AMY1, AMY2A5	FALSE	x
22231	AMZ1	MGI:2442258	AMZ1	TRUE
28041	AMZ2	MGI:104837	AMZ2	TRUE
19988	ANAPC1	MGI:103097	ANAPC1	TRUE
24077	ANAPC10	MGI:1916249	ANAPC10	TRUE
14452	ANAPC11	MGI:1913406	ANAPC11	TRUE
24540	ANAPC13	MGI:1916260	ANAPC13	TRUE
24531	ANAPC15	MGI:1922680	ANAPC15	TRUE
26976	ANAPC16	MGI:1289325	ANAPC16	TRUE
19989	ANAPC2	MGI:2139135	ANAPC2	TRUE
19990	ANAPC4	MGI:1098673	ANAPC4	TRUE
15713	ANAPC5	MGI:1929722	ANAPC5	TRUE
17380	ANAPC7	MGI:1929711	ANAPC7	TRUE
483	ANG	MGI:88022	ANG	TRUE
19961	ANGEL1	MGI:1915987	ANGEL1	TRUE
30534	ANGEL2	MGI:1196310	ANGEL2	TRUE
484	ANGPT1	MGI:108448	ANGPT1	TRUE
485	ANGPT2	MGI:1202890	ANGPT2	TRUE
487	ANGPT4	MGI:1336887	ANGPT4	TRUE
489	ANGPTL1	MGI:1919963	ANGPTL1	TRUE
490	ANGPTL2	MGI:1347002	ANGPTL2	TRUE
491	ANGPTL3	MGI:1353627	ANGPTL3	TRUE
16039	ANGPTL4	MGI:1888999	ANGPTL4	TRUE
23140	ANGPTL6	MGI:1917976	ANGPTL6	TRUE
24078	ANGPTL7	MGI:3605801	ANGPTL7	TRUE
24933	ANGPTL8	MGI:3643534	ANGPTL8	TRUE
492	ANK1	MGI:88024	ANK1	TRUE
493	ANK2	MGI:88025	ANK2	TRUE
494	ANK3	MGI:88026	ANK3	TRUE
26350	ANKAR	MGI:2442559	ANKAR	TRUE
28002	ANKDD1A	MGI:2686319	ANKDD1A	TRUE
32525	ANKDD1B	MGI:2444730	ANKDD1B	TRUE
15803	ANKEF1	MGI:2441685	ANKEF1	TRUE
26766	ANKFN1	MGI:2686021	ANKFN1	TRUE
20763	ANKFY1	MGI:1337008	ANKFY1	TRUE
15492	ANKH	MGI:3045421	ANK	FALSE					x
24714	ANKHD1	MGI:1921733	ANKHD1	TRUE
22215	ANKIB1	MGI:1918047	ANKIB1	TRUE
21027	ANKK1	MGI:3045301	ANKK1	TRUE
26812	ANKLE1	MGI:1918775	ANKLE1	TRUE
29101	ANKLE2	MGI:1261856	ANKLE2	TRUE
20987	ANKMY1	MGI:3045261	ANKMY1	TRUE
25370	ANKMY2	MGI:2144755	ANKMY2	TRUE
13208	ANKRA2	MGI:1915808	ANKRA2	TRUE
15819	ANKRD1	MGI:1097717	ANKRD1	TRUE
20265	ANKRD10	MGI:1921840	ANKRD10	TRUE
21316	ANKRD11	MGI:1924337	ANKRD11	TRUE
29135	ANKRD12	MGI:1914357	ANKRD12	TRUE
21268	ANKRD13A	MGI:1915670	ANKRD13A	TRUE
26363	ANKRD13B	MGI:2144501	ANKRD13B	TRUE
25374	ANKRD13C	MGI:2139746	ANKRD13C	TRUE
27880	ANKRD13D	MGI:1915673	ANKRD13D	TRUE
23471	ANKRD16	MGI:2444796	ANKRD16	TRUE
23575	ANKRD17	MGI:1932101	ANKRD17	TRUE
495	ANKRD2	MGI:1861447	ANKRD2	TRUE
28321	ANKRD22	MGI:1277101	ANKRD22	TRUE
24470	ANKRD23	MGI:1925571	ANKRD23	TRUE
29424	ANKRD24	MGI:1890394	ANKRD24	TRUE
29186	ANKRD26	MGI:1917887	ANKRD26	TRUE
25310	ANKRD27	MGI:2444103	ANKRD27	TRUE
29024	ANKRD28	MGI:2145661	ANKRD28	TRUE
27110	ANKRD29	MGI:2687055	ANKRD29	TRUE
26853	ANKRD31	MGI:5006716	ANKRD31	TRUE
13788	ANKRD33	MGI:2443398	ANKRD33	TRUE
35240	ANKRD33B	MGI:1917904	ANKRD33B	TRUE
27639	ANKRD34A	MGI:3617846	ANKRD34A	TRUE
33736	ANKRD34B	MGI:2443245	ANKRD34B	TRUE
33888	ANKRD34C	MGI:2685617	ANKRD34C	TRUE
26323	ANKRD35	MGI:2442590	ANKRD35	TRUE
29593	ANKRD37	MGI:3603344	ANKRD37	TRUE
28640	ANKRD39	MGI:1914816	ANKRD39	TRUE
28233	ANKRD40	MGI:1918702	ANKRD40	TRUE
26080	ANKRD40CL	MGI:5434049	ANKRD40CL	TRUE
26752	ANKRD42	MGI:1921095	ANKRD42	TRUE
25259	ANKRD44	MGI:3045243	ANKRD44	TRUE
24786	ANKRD45	MGI:1921094	ANKRD45	TRUE
27229	ANKRD46	MGI:1916089	ANKRD46	TRUE
25970	ANKRD49	MGI:1930842	ANKRD49	TRUE
29223	ANKRD50	MGI:2139777	ANKRD50	TRUE
26614	ANKRD52	MGI:2444029	ANKRD52	TRUE
25691	ANKRD53	MGI:1922555	ANKRD53	TRUE
25185	ANKRD54	MGI:2444209	ANKRD54	TRUE
25681	ANKRD55	MGI:1924568	ANKRD55	TRUE
17280	ANKRD6	MGI:2154278	ANKRD6	TRUE
16217	ANKRD60	MGI:1917315	ANKRD60	TRUE
22467	ANKRD61	MGI:1913979	ANKRD61	TRUE
40027	ANKRD63	MGI:2686183	ANKRD63	TRUE
42950	ANKRD65	MGI:2685285	ANKRD65	TRUE
44669	ANKRD66	MGI:1925106	ANKRD66	TRUE
18588	ANKRD7	MGI:1922446	ANKRD7	TRUE
20096	ANKRD9	MGI:1921501	ANKRD9	TRUE
20961	ANKS1A	MGI:2446180	ANKS1	FALSE					x
24600	ANKS1B	MGI:1924781	ANKS1B	TRUE
29422	ANKS3	MGI:1919865	ANKS3	TRUE
26795	ANKS4B	MGI:1919324	ANKS4B	TRUE
26724	ANKS6	MGI:1922941	ANKS6	TRUE
29642	ANKUB1	MGI:2685256	ANKUB1	TRUE
25527	ANKZF1	MGI:1098746	ANKZF1	TRUE
14082	ANLN	MGI:1920174	ANLN	TRUE
21625	ANO1	MGI:2142149	ANO1	TRUE
25519	ANO10	MGI:2143103	ANO10	TRUE
1183	ANO2	MGI:2387214	ANO2	TRUE
14004	ANO3	MGI:3613666	ANO3	TRUE
23837	ANO4	MGI:2443344	ANO4	TRUE
27337	ANO5	MGI:3576659	ANO5	TRUE
25240	ANO6	MGI:2145890	ANO6	TRUE
31677	ANO7	MGI:3052714	ANO7	TRUE
29329	ANO8	MGI:2687327	ANO8	TRUE
20679	ANO9	MGI:1918595	ANO9	TRUE
13233	ANP32A	MGI:108447	ANP32A	TRUE
16677	ANP32B	MGI:1914878	ANP32B	TRUE
16673	ANP32E	MGI:1913721	ANP32E	TRUE
500	ANPEP	MGI:5000466	ANPEP	TRUE
14152	ANTKMT	MGI:2384888	ANTKMT	TRUE
21014	ANTXR1	MGI:1916788	ANTXR1	TRUE
21732	ANTXR2	MGI:1919164	ANTXR2	TRUE
27277	ANTXRL	MGI:1925726	ANTXRL	TRUE
533	ANXA1	MGI:96819	ANXA1	TRUE
534	ANXA10	MGI:1347090	ANXA10	TRUE
535	ANXA11	MGI:108481	ANXA11	TRUE
536	ANXA13	MGI:1917037	ANXA13	TRUE
537	ANXA2	MGI:88246	ANXA2	TRUE
541	ANXA3	MGI:1201378	ANXA3	TRUE
542	ANXA4	MGI:88030	ANXA4	TRUE
543	ANXA5	MGI:106008	ANXA5	TRUE
544	ANXA6	MGI:88255	ANXA6	TRUE
545	ANXA7	MGI:88031	ANXA7	TRUE
546	ANXA8	MGI:1201374	ANXA8	TRUE
23334	ANXA8L1	MGI:1201374	ANXA8	FALSE	x
547	ANXA9	MGI:1923711	ANXA9	TRUE
548	AOAH	MGI:1350928	AOAH	TRUE
80	AOC1	MGI:1923757	AOC1	TRUE
549	AOC2	MGI:2668431	AOC2	TRUE
550	AOC3	MGI:1306797	AOC3	TRUE
1361	AOPEP	MGI:1919311	AOPEP	TRUE
553	AOX1	MGI:88035	AOX1	TRUE
18450	AOX2P	MGI:3529596	AOX2	FALSE		x
19049	AOX3P	MGI:1918974	AOX3	FALSE		x
28808	AP1AR	MGI:2384822	AP1AR	TRUE
554	AP1B1	MGI:1096368	AP1B1	TRUE
555	AP1G1	MGI:101919	AP1G1	TRUE
556	AP1G2	MGI:1328307	AP1G2	TRUE
13667	AP1M1	MGI:102776	AP1M1	TRUE
558	AP1M2	MGI:1336974	AP1M2	TRUE
559	AP1S1	MGI:1098244	AP1S1	TRUE
560	AP1S2	MGI:1889383	AP1S2	TRUE
18971	AP1S3	MGI:1891304	AP1S3	TRUE
561	AP2A1	MGI:101921	AP2A1	TRUE
562	AP2A2	MGI:101920	AP2A2	TRUE
563	AP2B1	MGI:1919020	AP2B1	TRUE
564	AP2M1	MGI:1298405	AP2M1	TRUE
565	AP2S1	MGI:2141861	AP2S1	TRUE
566	AP3B1	MGI:1333879	AP3B1	TRUE
567	AP3B2	MGI:1100869	AP3B2	TRUE
568	AP3D1	MGI:107734	AP3D1	TRUE
569	AP3M1	MGI:1929212	AP3M1	TRUE
570	AP3M2	MGI:1929214	AP3M2	TRUE
2013	AP3S1	MGI:1337062	AP3S1	TRUE
571	AP3S2	MGI:1337060	AP3S2	TRUE
572	AP4B1	MGI:1337130	AP4B1	TRUE
573	AP4E1	MGI:1336993	AP4E1	TRUE
574	AP4M1	MGI:1337063	AP4M1	TRUE
575	AP4S1	MGI:1337065	AP4S1	TRUE
25104	AP5B1	MGI:2685808	AP5B1	TRUE
20192	AP5M1	MGI:1921635	AP5M1	TRUE
15875	AP5S1	MGI:1916846	AP5S1	TRUE
22197	AP5Z1	MGI:1924908	AP5Z1	TRUE
576	APAF1	MGI:1306796	APAF1	TRUE
578	APBA1	MGI:1860297	APBA1	TRUE
579	APBA2	MGI:1261791	APBA2	TRUE
580	APBA3	MGI:1888527	APBA3	TRUE
581	APBB1	MGI:107765	APBB1	TRUE
17379	APBB1IP	MGI:1861354	APBB1IP	TRUE
582	APBB2	MGI:108405	APBB2	TRUE
20708	APBB3	MGI:108404	APBB3	TRUE
583	APC	MGI:88039	APC	TRUE
24036	APC2	MGI:1346052	APC2	TRUE
15718	APCDD1	MGI:3513977	APCDD1	TRUE
584	APCS	MGI:98229	APCS	TRUE
586	APEH	MGI:88041	APEH	TRUE
48925	APELA	MGI:3642370	APELA	TRUE
587	APEX1	MGI:88042	APEX1	TRUE
17889	APEX2	MGI:1924872	APEX2	TRUE
29509	APH1A	MGI:2385110	APH1A	TRUE
24080	APH1B	MGI:3522097	APH1B	TRUE
594	API5	MGI:1888993	API5	TRUE
17581	APIP	MGI:1926788	APIP	TRUE
28724	APLF	MGI:1919353	APLF	TRUE
16665	APLN	MGI:1353624	APLN	TRUE
339	APLNR	MGI:1346086	APLNR	TRUE
597	APLP1	MGI:88046	APLP1	TRUE
598	APLP2	MGI:88047	APLP2	TRUE
13238	APMAP	MGI:1919131	APMAP	TRUE
600	APOA1	MGI:88049	APOA1	TRUE
601	APOA2	MGI:88050	APOA2	TRUE
602	APOA4	MGI:88051	APOA4	TRUE
17288	APOA5	MGI:1913363	APOA5	TRUE
603	APOB	MGI:88052	APOB	TRUE
604	APOBEC1	MGI:103298	APOBEC1	TRUE
605	APOBEC2	MGI:1343178	APOBEC2	TRUE
32152	APOBEC4	MGI:1918531	APOBEC4	TRUE
24087	APOBR	MGI:2176230	APOBR	TRUE
607	APOC1	MGI:88053	APOC1	TRUE
609	APOC2	MGI:88054	APOC2	TRUE
610	APOC3	MGI:88055	APOC3	TRUE
611	APOC4	MGI:87878	APOC4	TRUE
612	APOD	MGI:88056	APOD	TRUE
613	APOE	MGI:88057	APOE	TRUE
615	APOF	MGI:104539	APOF	TRUE
616	APOH	MGI:88058	APOH	TRUE
14870	APOL6	MGI:1919189	APOL6	TRUE
25268	APOLD1	MGI:2685921	APOLD1	TRUE
13916	APOM	MGI:1930124	APOM	TRUE
53942	APONP	MGI:88931	APON	FALSE		x
28727	APOO	MGI:1915566	APOO	TRUE
24009	APOOL	MGI:1915367	APOOL	TRUE
620	APP	MGI:88059	APP	TRUE
622	APPBP2	MGI:1914134	APPBP2	TRUE
24035	APPL1	MGI:1920243	APPL1	TRUE
18242	APPL2	MGI:2384914	APPL2	TRUE
626	APRT	MGI:88061	APRT	TRUE
15984	APTX	MGI:1913658	APTX	TRUE
633	AQP1	MGI:103201	AQP1	TRUE
19940	AQP11	MGI:1913583	AQP11	TRUE
19941	AQP12A	MGI:2664636	AQP12	FALSE	x
6096	AQP12B	MGI:2664636	AQP12	FALSE	x
634	AQP2	MGI:1096865	AQP2	TRUE
636	AQP3	MGI:1333777	AQP3	TRUE
637	AQP4	MGI:107387	AQP4	TRUE
638	AQP5	MGI:106215	AQP5	TRUE
639	AQP6	MGI:1341204	AQP6	TRUE
640	AQP7	MGI:1314647	AQP7	TRUE
642	AQP8	MGI:1195271	AQP8	TRUE
643	AQP9	MGI:1891066	AQP9	TRUE
29513	AQR	MGI:1276102	AQR	TRUE
644	AR	MGI:88064	AR	TRUE
646	ARAF	MGI:88065	ARAF	TRUE
16925	ARAP1	MGI:1916960	ARAP1	TRUE
16924	ARAP2	MGI:2684416	ARAP2	TRUE
24097	ARAP3	MGI:2147274	ARAP3	TRUE
648	ARC	MGI:88067	ARC	TRUE
649	ARCN1	MGI:2387591	ARCN1	TRUE
651	AREG	MGI:88068	AREG	TRUE
20363	AREL1	MGI:1915747	AREL1	TRUE
652	ARF1	MGI:99431	ARF1	TRUE
44341	ARF2P	MGI:99595	ARF2	FALSE		x
654	ARF3	MGI:99432	ARF3	TRUE
655	ARF4	MGI:99433	ARF4	TRUE
658	ARF5	MGI:99434	ARF5	TRUE
659	ARF6	MGI:99435	ARF6	TRUE
15852	ARFGAP1	MGI:2183559	ARFGAP1	TRUE
13504	ARFGAP2	MGI:1924288	ARFGAP2	TRUE
661	ARFGAP3	MGI:1913501	ARFGAP3	TRUE
15772	ARFGEF1	MGI:2442988	ARFGEF1	TRUE
15853	ARFGEF2	MGI:2139354	ARFGEF2	TRUE
21213	ARFGEF3	MGI:106387	ARFGEF3	TRUE
21496	ARFIP1	MGI:1277120	ARFIP1	TRUE
17160	ARFIP2	MGI:1924182	ARFIP2	TRUE
662	ARFRP1	MGI:1923938	ARFRP1	TRUE
663	ARG1	MGI:88070	ARG1	TRUE
664	ARG2	MGI:1330806	ARG2	TRUE
25482	ARGLU1	MGI:2442985	ARGLU1	TRUE
673	ARHGAP1	MGI:2445003	ARHGAP1	TRUE
26099	ARHGAP10	MGI:1925764	ARHGAP10	TRUE
15783	ARHGAP11A	MGI:2444300	ARHGAP11A	TRUE
16348	ARHGAP12	MGI:1922665	ARHGAP12	TRUE
21030	ARHGAP15	MGI:1923367	ARHGAP15	TRUE
18239	ARHGAP17	MGI:1917747	ARHGAP17	TRUE
21035	ARHGAP18	MGI:1921160	ARHGAP18	TRUE
23724	ARHGAP19	MGI:1918335	ARHGAP19	TRUE
18357	ARHGAP20	MGI:2445175	ARHGAP20	TRUE
23725	ARHGAP21	MGI:1918685	ARHGAP21	TRUE
30320	ARHGAP22	MGI:2443418	ARHGAP22	TRUE
29293	ARHGAP23	MGI:3697726	ARHGAP23	TRUE
25361	ARHGAP24	MGI:1922647	ARHGAP24	TRUE
28951	ARHGAP25	MGI:2443687	ARHGAP25	TRUE
17073	ARHGAP26	MGI:1918552	ARHGAP26	TRUE
31813	ARHGAP27	MGI:1916903	ARHGAP27	TRUE
25509	ARHGAP28	MGI:2147003	ARHGAP28	TRUE
30207	ARHGAP29	MGI:2443818	ARHGAP29	TRUE
27414	ARHGAP30	MGI:2684948	ARHGAP30	TRUE
29216	ARHGAP31	MGI:1333857	ARHGAP31	TRUE
17399	ARHGAP32	MGI:2450166	ARHGAP32	TRUE
23085	ARHGAP33	MGI:2673998	ARHGAP33	TRUE
4591	ARHGAP35	MGI:1929494	ARHGAP35	TRUE
26388	ARHGAP36	MGI:1922654	ARHGAP36	TRUE
29351	ARHGAP39	MGI:107858	ARHGAP39	TRUE
674	ARHGAP4	MGI:2159577	ARHGAP4	TRUE
16226	ARHGAP40	MGI:3649852	ARHGAP40	TRUE
26545	ARHGAP42	MGI:1918794	ARHGAP42	TRUE
29096	ARHGAP44	MGI:2144423	ARHGAP44	TRUE
17102	ARHGAP45	MGI:1917969	ARHGAP45	TRUE
675	ARHGAP5	MGI:1332637	ARHGAP5	TRUE
676	ARHGAP6	MGI:1196332	ARHGAP6	TRUE
677	ARHGAP8	MGI:1920417	ARHGAP8	TRUE
14130	ARHGAP9	MGI:2143764	ARHGAP9	TRUE
678	ARHGDIA	MGI:2178103	ARHGDIA	TRUE
679	ARHGDIB	MGI:101940	ARHGDIB	TRUE
680	ARHGDIG	MGI:108430	ARHGDIG	TRUE
681	ARHGEF1	MGI:1353510	ARHGEF1	TRUE
14103	ARHGEF10	MGI:2444453	ARHGEF10	TRUE
25540	ARHGEF10L	MGI:1920004	ARHGEF10L	TRUE
14580	ARHGEF11	MGI:2441869	ARHGEF11	TRUE
14193	ARHGEF12	MGI:1916882	ARHGEF12	TRUE
15590	ARHGEF15	MGI:3045246	ARHGEF15	TRUE
15515	ARHGEF16	MGI:2446219	ARHGEF16	TRUE
21726	ARHGEF17	MGI:2673002	ARHGEF17	TRUE
17090	ARHGEF18	MGI:2142567	ARHGEF18	TRUE
26604	ARHGEF19	MGI:1925912	ARHGEF19	TRUE
682	ARHGEF2	MGI:103264	ARHGEF2	TRUE
30275	ARHGEF25	MGI:1277173	ARHGEF25	TRUE
24490	ARHGEF26	MGI:1918053	ARHGEF26	TRUE
30322	ARHGEF28	MGI:1346016	ARHGEF28	TRUE
683	ARHGEF3	MGI:1918954	ARHGEF3	TRUE
37252	ARHGEF33	MGI:2685787	ARHGEF33	TRUE
34430	ARHGEF37	MGI:3045339	ARHGEF37	TRUE
25968	ARHGEF38	MGI:1924919	ARHGEF38	TRUE
25909	ARHGEF39	MGI:3036286	ARHGEF39	TRUE
684	ARHGEF4	MGI:2442507	ARHGEF4	TRUE
25516	ARHGEF40	MGI:2685515	ARHGEF40	TRUE
13209	ARHGEF5	MGI:1858952	ARHGEF5	TRUE
685	ARHGEF6	MGI:1920591	ARHGEF6	TRUE
15607	ARHGEF7	MGI:1860493	ARHGEF7	TRUE
14561	ARHGEF9	MGI:2442233	ARHGEF9	TRUE
11110	ARID1A	MGI:1935147	ARID1A	TRUE
18040	ARID1B	MGI:1926129	ARID1B	TRUE
18037	ARID2	MGI:1924294	ARID2	TRUE
3031	ARID3A	MGI:1328360	ARID3A	TRUE
14350	ARID3B	MGI:1930768	ARID3B	TRUE
21209	ARID3C	MGI:3650624	ARID3C	TRUE
9885	ARID4A	MGI:2444354	ARID4A	TRUE
15550	ARID4B	MGI:2137512	ARID4B	TRUE
17361	ARID5A	MGI:2443039	ARID5A	TRUE
17362	ARID5B	MGI:2175912	ARID5B	TRUE
689	ARIH1	MGI:1344363	ARIH1	TRUE
690	ARIH2	MGI:1344361	ARIH2	TRUE
34425	ARIH2OS	MGI:3642291	ARIH2OS	TRUE
692	ARL1	MGI:99436	ARL1	TRUE
22042	ARL10	MGI:1930788	ARL10	TRUE
24046	ARL11	MGI:2444054	ARL11	TRUE
31709	ARL13A	MGI:1921698	ARL13A	TRUE
25419	ARL13B	MGI:1915396	ARL13B	TRUE
22974	ARL14	MGI:1918869	ARL14	TRUE
26798	ARL14EP	MGI:1926020	ARL14EP	TRUE
44201	ARL14EPL	MGI:2685795	ARL14EPL	TRUE
25945	ARL15	MGI:2442308	ARL15	TRUE
27902	ARL16	MGI:1917567	ARL16	TRUE
693	ARL2	MGI:1928393	ARL2	TRUE
17146	ARL2BP	MGI:1349429	ARL2BP	TRUE
694	ARL3	MGI:1929699	ARL3	TRUE
695	ARL4A	MGI:99437	ARL4A	TRUE
698	ARL4C	MGI:2445172	ARL4C	TRUE
656	ARL4D	MGI:1933155	ARL4D	TRUE
696	ARL5A	MGI:1922673	ARL5A	TRUE
23052	ARL5B	MGI:1923119	ARL5B	TRUE
31111	ARL5C	MGI:3028577	ARL5C	TRUE
13210	ARL6	MGI:1927136	ARL6	TRUE
697	ARL6IP1	MGI:1858943	ARL6IP1	TRUE
18076	ARL6IP4	MGI:1929500	ARL6IP4	TRUE
16937	ARL6IP5	MGI:1929501	ARL6IP5	TRUE
24048	ARL6IP6	MGI:1929507	ARL6IP6	TRUE
25192	ARL8A	MGI:1915974	ARL8A	TRUE
25564	ARL8B	MGI:1914416	ARL8B	TRUE
23592	ARL9	MGI:1915496	ARL9	TRUE
17684	ARMC1	MGI:1921502	ARMC1	TRUE
21706	ARMC10	MGI:1914461	ARMC10	TRUE
21099	ARMC12	MGI:1914895	ARMC12	TRUE
23045	ARMC2	MGI:1916449	ARMC2	TRUE
30964	ARMC3	MGI:1918132	ARMC3	TRUE
25781	ARMC5	MGI:2384586	ARMC5	TRUE
25049	ARMC6	MGI:1924063	ARMC6	TRUE
26168	ARMC7	MGI:2679719	ARMC7	TRUE
24999	ARMC8	MGI:1921375	ARMC8	TRUE
20730	ARMC9	MGI:1926045	ARMC9	TRUE
18073	ARMCX1	MGI:1925498	ARMCX1	TRUE
16869	ARMCX2	MGI:1914666	ARMCX2	TRUE
24065	ARMCX3	MGI:1918953	ARMCX3	TRUE
28615	ARMCX4	MGI:2147887	ARMCX4	TRUE
25772	ARMCX5	MGI:2148026	ARMCX5	TRUE
26094	ARMCX6	MGI:2147993	ARMCX6	TRUE
49917	ARMCX7P	MGI:3648067	GM16397	FALSE				x
34345	ARMH1	MGI:2686507	ARMH1	TRUE
49394	ARMH2	MGI:1916676	ARMH2	TRUE
25788	ARMH3	MGI:1918867	ARMH3	TRUE
19846	ARMH4	MGI:1914669	ARMH4	TRUE
17872	ARMT1	MGI:1920669	ARMT1	TRUE
700	ARNT	MGI:88071	ARNT	TRUE
16876	ARNT2	MGI:107188	ARNT2	TRUE
703	ARPC1A	MGI:1928896	ARPC1A	TRUE
704	ARPC1B	MGI:1343142	ARPC1B	TRUE
705	ARPC2	MGI:1923959	ARPC2	TRUE
706	ARPC3	MGI:1928375	ARPC3	TRUE
707	ARPC4	MGI:1915339	ARPC4	TRUE
708	ARPC5	MGI:1915021	ARPC5	TRUE
23366	ARPC5L	MGI:1921442	ARPC5L	TRUE
28782	ARPIN	MGI:1917670	ARPIN	TRUE
16967	ARPP19	MGI:1891691	ARPP19	TRUE
16968	ARPP21	MGI:107562	ARPP21	TRUE
710	ARR3	MGI:2159617	ARR3	TRUE
711	ARRB1	MGI:99473	ARRB1	TRUE
712	ARRB2	MGI:99474	ARRB2	TRUE
28633	ARRDC1	MGI:2446136	ARRDC1	TRUE
25225	ARRDC2	MGI:1918057	ARRDC2	TRUE
29263	ARRDC3	MGI:2145242	ARRDC3	TRUE
28087	ARRDC4	MGI:1913662	ARRDC4	TRUE
31407	ARRDC5	MGI:1924170	ARRDC5	TRUE
713	ARSA	MGI:88077	ARSA	TRUE
714	ARSB	MGI:88075	ARSB	TRUE
24102	ARSG	MGI:1921258	ARSG	TRUE
32521	ARSI	MGI:2670959	ARSI	TRUE
26286	ARSJ	MGI:2443513	ARSJ	TRUE
25239	ARSK	MGI:1924291	ARSK	TRUE
723	ART1	MGI:107511	ART1	TRUE
51489	ART2BP	MGI:107545	ART2B	FALSE		x
724	ART2P	MGI:107546	ART2A	FALSE		x
725	ART3	MGI:1202729	ART3	TRUE
726	ART4	MGI:1202710	ART4	TRUE
24049	ART5	MGI:107948	ART5	TRUE
727	ARTN	MGI:1333791	ARTN	TRUE
29561	ARV1	MGI:1916115	ARV1	TRUE
728	ARVCF	MGI:109620	ARVCF	TRUE
18060	ARX	MGI:1097716	ARX	TRUE
17452	AS3MT	MGI:1929882	AS3MT	TRUE
735	ASAH1	MGI:1277124	ASAH1	TRUE
18860	ASAH2	MGI:1859310	ASAH2	TRUE
2720	ASAP1	MGI:1342335	ASAP1	TRUE
2721	ASAP2	MGI:2685438	ASAP2	TRUE
14987	ASAP3	MGI:2684986	ASAP3	TRUE
16011	ASB1	MGI:1929735	ASB1	TRUE
17185	ASB10	MGI:2152836	ASB10	TRUE
17186	ASB11	MGI:1916104	ASB11	TRUE
19763	ASB12	MGI:1917642	ASB12	TRUE
19765	ASB13	MGI:2145525	ASB13	TRUE
19766	ASB14	MGI:2655107	ASB14	TRUE
19767	ASB15	MGI:1926160	ASB15	TRUE
19768	ASB16	MGI:2654437	ASB16	TRUE
19769	ASB17	MGI:1914022	ASB17	TRUE
19770	ASB18	MGI:2655109	ASB18	TRUE
16012	ASB2	MGI:1929743	ASB2	TRUE
16013	ASB3	MGI:1929749	ASB3	TRUE
16009	ASB4	MGI:1929751	ASB4	TRUE
17180	ASB5	MGI:1923544	ASB5	TRUE
17181	ASB6	MGI:1919573	ASB6	TRUE
17182	ASB7	MGI:2152835	ASB7	TRUE
17183	ASB8	MGI:1925791	ASB8	TRUE
17184	ASB9	MGI:1916549	ASB9	TRUE
24268	ASCC1	MGI:1916340	ASCC1	TRUE
24103	ASCC2	MGI:1922702	ASCC2	TRUE
18697	ASCC3	MGI:1925237	ASCC3	TRUE
738	ASCL1	MGI:96919	ASCL1	TRUE
739	ASCL2	MGI:96920	ASCL2	TRUE
740	ASCL3	MGI:1928820	ASCL3	TRUE
24311	ASCL4	MGI:1914591	ASCL4	TRUE
33169	ASCL5	MGI:2685043	ASCL5	TRUE
20995	ASF1A	MGI:1913653	ASF1A	TRUE
20996	ASF1B	MGI:1914179	ASF1B	TRUE
742	ASGR1	MGI:88081	ASGR1	TRUE
743	ASGR2	MGI:88082	ASGR2	TRUE
19088	ASH1L	MGI:2183158	ASH1L	TRUE
744	ASH2L	MGI:1344416	ASH2L	TRUE
100	ASIC1	MGI:1194915	ASIC1	TRUE
99	ASIC2	MGI:1100867	ASIC2	TRUE
101	ASIC3	MGI:2159339	ASIC3	TRUE
21263	ASIC4	MGI:2652846	ASIC4	TRUE
17537	ASIC5	MGI:1929259	ASIC5	TRUE
745	ASIP	MGI:87853	A	FALSE			x
746	ASL	MGI:88084	ASL	TRUE
750	ASMT	MGI:96090	ASMT	TRUE
753	ASNS	MGI:1350929	ASNS	TRUE
24910	ASNSD1	MGI:1917646	ASNSD1	TRUE
756	ASPA	MGI:87914	ASPA	TRUE
33856	ASPDH	MGI:1915602	ASPDH	TRUE
20123	ASPG	MGI:2144822	ASPG	TRUE
757	ASPH	MGI:1914186	ASPH	TRUE
27380	ASPHD1	MGI:2685014	ASPHD1	TRUE
30437	ASPHD2	MGI:1920148	ASPHD2	TRUE
19048	ASPM	MGI:1334448	ASPM	TRUE
14872	ASPN	MGI:1913945	ASPN	TRUE
26321	ASPRV1	MGI:1915105	ASPRV1	TRUE
13825	ASPSCR1	MGI:1916188	ASPSCR1	TRUE
16448	ASRGL1	MGI:1913764	ASRGL1	TRUE
758	ASS1	MGI:88090	ASS1	TRUE
25021	ASTE1	MGI:1913845	ASTE1	TRUE
31704	ASTL	MGI:3046414	ASTL	TRUE
773	ASTN1	MGI:1098567	ASTN1	TRUE
17021	ASTN2	MGI:1889277	ASTN2	TRUE
18318	ASXL1	MGI:2684063	ASXL1	TRUE
23805	ASXL2	MGI:1922552	ASXL2	TRUE
29357	ASXL3	MGI:2685175	ASXL3	TRUE
1350	ASZ1	MGI:1921318	ASZ1	TRUE
25903	ATAD1	MGI:1915229	ATAD1	TRUE
30123	ATAD2	MGI:1917722	ATAD2	TRUE
29230	ATAD2B	MGI:2444798	ATAD2B	TRUE
25567	ATAD3A	MGI:1919214	ATAD3A	TRUE
24007	ATAD3B	MGI:1919214	ATAD3A	FALSE					x
32151	ATAD3C	MGI:1919214	ATAD3A	FALSE					x
25752	ATAD5	MGI:2442925	ATAD5	TRUE
21186	ATAT1	MGI:1913869	ATAT1	TRUE
779	ATCAY	MGI:2448730	ATCAY	TRUE
782	ATE1	MGI:1333870	ATE1	TRUE
49496	ATE1OSP	MGI:3782452	GM4275	FALSE		x
783	ATF1	MGI:1298366	ATF1	TRUE
784	ATF2	MGI:109349	ATF2	TRUE
785	ATF3	MGI:109384	ATF3	TRUE
786	ATF4	MGI:88096	ATF4	TRUE
790	ATF5	MGI:2141857	ATF5	TRUE
791	ATF6	MGI:1926157	ATF6	TRUE
2349	ATF6B	MGI:105121	ATF6B	TRUE
792	ATF7	MGI:2443472	ATF7	TRUE
20092	ATF7IP	MGI:1858965	ATF7IP	TRUE
20397	ATF7IP2	MGI:1922579	ATF7IP2	TRUE
20315	ATG10	MGI:1914045	ATG10	TRUE
25679	ATG101	MGI:1915368	ATG101	TRUE
588	ATG12	MGI:1914776	ATG12	TRUE
29091	ATG13	MGI:1196429	ATG13	TRUE
19962	ATG14	MGI:1261775	ATG14	TRUE
21498	ATG16L1	MGI:1924290	ATG16L1	TRUE
25464	ATG16L2	MGI:1920933	ATG16L2	TRUE
29028	ATG2A	MGI:1916291	ATG2A	TRUE
20187	ATG2B	MGI:1923809	ATG2B	TRUE
20962	ATG3	MGI:1915091	ATG3	TRUE
16489	ATG4A	MGI:2147903	ATG4A	TRUE
20790	ATG4B	MGI:1913865	ATG4B	TRUE
16040	ATG4C	MGI:2651854	ATG4C	TRUE
20789	ATG4D	MGI:2444308	ATG4D	TRUE
589	ATG5	MGI:1277186	ATG5	TRUE
16935	ATG7	MGI:1921494	ATG7	TRUE
22408	ATG9A	MGI:2138446	ATG9A	TRUE
21899	ATG9B	MGI:2685420	ATG9B	TRUE
794	ATIC	MGI:1351352	ATIC	TRUE
11231	ATL1	MGI:1921241	ATL1	TRUE
24047	ATL2	MGI:1929492	ATL2	TRUE
24526	ATL3	MGI:1924270	ATL3	TRUE
795	ATM	MGI:107202	ATM	TRUE
29034	ATMIN	MGI:2682328	ATMIN	TRUE
3033	ATN1	MGI:104725	ATN1	TRUE
797	ATOH1	MGI:104654	ATOH1	TRUE
13907	ATOH7	MGI:1355553	ATOH7	TRUE
24126	ATOH8	MGI:1918343	ATOH8	TRUE
25609	ATOSA	MGI:2387648	ATOSA	TRUE
25666	ATOSB	MGI:2441854	ATOSB	TRUE
798	ATOX1	MGI:1333855	ATOX1	TRUE
13542	ATP10A	MGI:1330809	ATP10A	TRUE
13543	ATP10B	MGI:2442688	ATP10B	TRUE
13549	ATP10D	MGI:2450125	ATP10D	TRUE
13552	ATP11A	MGI:1354735	ATP11A	TRUE
13553	ATP11B	MGI:1923545	ATP11B	TRUE
13554	ATP11C	MGI:1859661	ATP11C	TRUE
13816	ATP12A	MGI:1926943	ATP12A	TRUE
24215	ATP13A1	MGI:2180801	ATP13A1	TRUE
30213	ATP13A2	MGI:1922022	ATP13A2	TRUE
24113	ATP13A3	MGI:2685387	ATP13A3	TRUE
25422	ATP13A4	MGI:1924456	ATP13A4	TRUE
31789	ATP13A5	MGI:2444068	ATP13A5	TRUE
799	ATP1A1	MGI:88105	ATP1A1	TRUE
800	ATP1A2	MGI:88106	ATP1A2	TRUE
801	ATP1A3	MGI:88107	ATP1A3	TRUE
14073	ATP1A4	MGI:1351335	ATP1A4	TRUE
804	ATP1B1	MGI:88108	ATP1B1	TRUE
805	ATP1B2	MGI:88109	ATP1B2	TRUE
806	ATP1B3	MGI:107788	ATP1B3	TRUE
808	ATP1B4	MGI:1915071	ATP1B4	TRUE
29452	ATP23	MGI:1916984	ATP23	TRUE
811	ATP2A1	MGI:105058	ATP2A1	TRUE
812	ATP2A2	MGI:88110	ATP2A2	TRUE
813	ATP2A3	MGI:1194503	ATP2A3	TRUE
814	ATP2B1	MGI:104653	ATP2B1	TRUE
815	ATP2B2	MGI:105368	ATP2B2	TRUE
816	ATP2B3	MGI:1347353	ATP2B3	TRUE
817	ATP2B4	MGI:88111	ATP2B4	TRUE
13211	ATP2C1	MGI:1889008	ATP2C1	TRUE
29103	ATP2C2	MGI:1916297	ATP2C2	TRUE
819	ATP4A	MGI:88113	ATP4A	TRUE
820	ATP4B	MGI:88114	ATP4B	TRUE
823	ATP5F1A	MGI:88115	ATP5A1	FALSE					x
830	ATP5F1B	MGI:107801	ATP5B	FALSE					x
833	ATP5F1C	MGI:1261437	ATP5C1	FALSE					x
837	ATP5F1D	MGI:1913293	ATP5D	FALSE					x
838	ATP5F1E	MGI:1855697	ATP5E	FALSE					x
871	ATP5IF1	MGI:1196457	ATPIF1	FALSE					x
841	ATP5MC1	MGI:107653	ATP5G1	FALSE					x
842	ATP5MC2	MGI:1915192	ATP5G2	FALSE					x
843	ATP5MC3	MGI:2442035	ATP5G3	FALSE					x
846	ATP5ME	MGI:106636	ATP5K	FALSE					x
848	ATP5MF	MGI:1927558	ATP5J2	FALSE					x
14247	ATP5MG	MGI:1351597	ATP5L	FALSE					x
1188	ATP5MJ	MGI:1917507	ATP5MPL	FALSE					x
30889	ATP5MK	MGI:1891435	ATP5MD	FALSE					x
840	ATP5PB	MGI:1100495	ATP5PB	TRUE
845	ATP5PD	MGI:1918929	ATP5H	FALSE					x
847	ATP5PF	MGI:107777	ATP5J	FALSE					x
850	ATP5PO	MGI:106341	ATP5O	FALSE					x
868	ATP6AP1	MGI:109629	ATP6AP1	TRUE
28091	ATP6AP1L	MGI:3648665	ATP6AP1L	TRUE
18305	ATP6AP2	MGI:1917745	ATP6AP2	TRUE
865	ATP6V0A1	MGI:103286	ATP6V0A1	TRUE
18481	ATP6V0A2	MGI:104855	ATP6V0A2	TRUE
866	ATP6V0A4	MGI:2153480	ATP6V0A4	TRUE
861	ATP6V0B	MGI:1890510	ATP6V0B	TRUE
855	ATP6V0C	MGI:88116	ATP6V0C	TRUE
13724	ATP6V0D1	MGI:1201778	ATP6V0D1	TRUE
18266	ATP6V0D2	MGI:1924415	ATP6V0D2	TRUE
863	ATP6V0E1	MGI:1328318	ATP6V0E	FALSE					x
21723	ATP6V0E2	MGI:1923502	ATP6V0E2	TRUE
851	ATP6V1A	MGI:1201780	ATP6V1A	TRUE
853	ATP6V1B1	MGI:103285	ATP6V1B1	TRUE
854	ATP6V1B2	MGI:109618	ATP6V1B2	TRUE
856	ATP6V1C1	MGI:1913585	ATP6V1C1	TRUE
18264	ATP6V1C2	MGI:1916025	ATP6V1C2	TRUE
13527	ATP6V1D	MGI:1921084	ATP6V1D	TRUE
857	ATP6V1E1	MGI:894326	ATP6V1E1	TRUE
18125	ATP6V1E2	MGI:1922165	ATP6V1E2	TRUE
16832	ATP6V1F	MGI:1913394	ATP6V1F	TRUE
52392	ATP6V1FNB	MGI:3644212	ATP6V1FNB	TRUE
864	ATP6V1G1	MGI:1913540	ATP6V1G1	TRUE
862	ATP6V1G2	MGI:1913487	ATP6V1G2	TRUE
18265	ATP6V1G3	MGI:2450548	ATP6V1G3	TRUE
18303	ATP6V1H	MGI:1914864	ATP6V1H	TRUE
869	ATP7A	MGI:99400	ATP7A	TRUE
870	ATP7B	MGI:103297	ATP7B	TRUE
13531	ATP8A1	MGI:1330848	ATP8A1	TRUE
13533	ATP8A2	MGI:1354710	ATP8A2	TRUE
3706	ATP8B1	MGI:1859665	ATP8B1	TRUE
13534	ATP8B2	MGI:1859660	ATP8B2	TRUE
13535	ATP8B3	MGI:1914581	ATP8B3	TRUE
13536	ATP8B4	MGI:1859664	ATP8B4	TRUE
27245	ATP8B5P	MGI:2444287	ATP8B5	FALSE		x
13540	ATP9A	MGI:1330826	ATP9A	TRUE
13541	ATP9B	MGI:1354757	ATP9B	TRUE
18803	ATPAF1	MGI:2180560	ATPAF1	TRUE
18802	ATPAF2	MGI:2180561	ATPAF2	TRUE
27029	ATPSCKMT	MGI:1915323	ATPSCKMT	TRUE
882	ATR	MGI:108028	ATR	TRUE
24090	ATRAID	MGI:1918918	ATRAID	TRUE
33499	ATRIP	MGI:1925349	ATRIP	TRUE
885	ATRN	MGI:1341628	ATRN	TRUE
29063	ATRNL1	MGI:2147749	ATRNL1	TRUE
886	ATRX	MGI:103067	ATRX	TRUE
10548	ATXN1	MGI:104783	ATXN1	TRUE
40515	ATXN1-AS1	MGI:1923250	5033430I15RIK	FALSE				x
10549	ATXN10	MGI:1859293	ATXN10	TRUE
33279	ATXN1L	MGI:3694797	ATXN1L	TRUE
10555	ATXN2	MGI:1277223	ATXN2	TRUE
31326	ATXN2L	MGI:2446242	ATXN2L	TRUE
7106	ATXN3	MGI:1099442	ATXN3	TRUE
10560	ATXN7	MGI:2179277	ATXN7	TRUE
22210	ATXN7L1	MGI:3584458	ATXN7L1	TRUE
28713	ATXN7L2	MGI:1919772	ATXN7L2	TRUE
25416	ATXN7L3	MGI:3036270	ATXN7L3	TRUE
37931	ATXN7L3B	MGI:1914971	ATXN7L3B	TRUE
890	AUH	MGI:1338011	AUH	TRUE
28363	AUNIP	MGI:1917135	AUNIP	TRUE
891	AUP1	MGI:107789	AUP1	TRUE
11393	AURKA	MGI:894678	AURKA	TRUE
24114	AURKAIP1	MGI:1913327	AURKAIP1	TRUE
11390	AURKB	MGI:107168	AURKB	TRUE
11391	AURKC	MGI:1321119	AURKC	TRUE
14262	AUTS2	MGI:1919847	AUTS2	TRUE
13509	AVEN	MGI:1921518	AVEN	TRUE
14188	AVIL	MGI:1333798	AVIL	TRUE
28994	AVL9	MGI:1926187	AVL9	TRUE
894	AVP	MGI:88121	AVP	TRUE
30898	AVPI1	MGI:1916784	AVPI1	TRUE
895	AVPR1A	MGI:1859216	AVPR1A	TRUE
896	AVPR1B	MGI:1347010	AVPR1B	TRUE
897	AVPR2	MGI:88123	AVPR2	TRUE
23252	AWAT1	MGI:3588200	AWAT1	TRUE
23251	AWAT2	MGI:3045345	AWAT2	TRUE
26564	AXDND1	MGI:1924602	AXDND1	TRUE
903	AXIN1	MGI:1096327	AXIN1	TRUE
904	AXIN2	MGI:1270862	AXIN2	TRUE
905	AXL	MGI:1347244	AXL	TRUE
910	AZGP1	MGI:103163	AZGP1	TRUE
24002	AZI2	MGI:1351332	AZI2	TRUE
16432	AZIN1	MGI:1859169	AZIN1	TRUE
29957	AZIN2	MGI:2442093	AZIN2	TRUE
914	B2M	MGI:88127	B2M	TRUE
918	B3GALNT1	MGI:1349405	B3GALNT1	TRUE
28596	B3GALNT2	MGI:2145517	B3GALNT2	TRUE
916	B3GALT1	MGI:1349403	B3GALT1	TRUE
917	B3GALT2	MGI:1349461	B3GALT2	TRUE
919	B3GALT4	MGI:1859517	B3GALT4	TRUE
920	B3GALT5	MGI:2136878	B3GALT5	TRUE
17978	B3GALT6	MGI:2152819	B3GALT6	TRUE
53652	B3GALT9	MGI:5593812	B3GALT9	TRUE
921	B3GAT1	MGI:1924148	B3GAT1	TRUE
922	B3GAT2	MGI:2389490	B3GAT2	TRUE
923	B3GAT3	MGI:1919977	B3GAT3	TRUE
20207	B3GLCT	MGI:2685903	B3GLCT	TRUE
15629	B3GNT2	MGI:1889505	B3GNT2	TRUE
13528	B3GNT3	MGI:2152535	B3GNT3	TRUE
15683	B3GNT4	MGI:2680208	B3GNT4	TRUE
15684	B3GNT5	MGI:2137302	B3GNT5	TRUE
24141	B3GNT6	MGI:3039603	B3GNT6	TRUE
18811	B3GNT7	MGI:2384394	B3GNT7	TRUE
24139	B3GNT8	MGI:2385269	B3GNT8	TRUE
28714	B3GNT9	MGI:2142841	B3GNT9	TRUE
21727	B3GNTL1	MGI:2441705	B3GNTL1	TRUE
4117	B4GALNT1	MGI:1342057	B4GALNT1	TRUE
24136	B4GALNT2	MGI:1342058	B4GALNT2	TRUE
24137	B4GALNT3	MGI:3041155	B4GALNT3	TRUE
26315	B4GALNT4	MGI:2652891	B4GALNT4	TRUE
924	B4GALT1	MGI:95705	B4GALT1	TRUE
925	B4GALT2	MGI:1858493	B4GALT2	TRUE
926	B4GALT3	MGI:1928767	B4GALT3	TRUE
927	B4GALT4	MGI:1928387	B4GALT4	TRUE
928	B4GALT5	MGI:1927169	B4GALT5	TRUE
929	B4GALT6	MGI:1928380	B4GALT6	TRUE
930	B4GALT7	MGI:2384987	B4GALT7	TRUE
15685	B4GAT1	MGI:1919680	B4GAT1	TRUE
24123	B9D1	MGI:1351471	B9D1	TRUE
28636	B9D2	MGI:2387643	B9D2	TRUE
14333	BAALC	MGI:1928704	BAALC	TRUE
932	BAAT	MGI:106642	BAAT	TRUE
25008	BABAM1	MGI:1915501	BABAM1	TRUE
1106	BABAM2	MGI:1333875	BABAM2	TRUE
933	BACE1	MGI:1346542	BACE1	TRUE
37125	BACE1-AS	MGI:4414956	GM16536	FALSE				x
934	BACE2	MGI:1860440	BACE2	TRUE
935	BACH1	MGI:894680	BACH1	TRUE
14078	BACH2	MGI:894679	BACH2	TRUE
936	BAD	MGI:1096330	BAD	TRUE
937	BAG1	MGI:108047	BAG1	TRUE
938	BAG2	MGI:1891254	BAG2	TRUE
939	BAG3	MGI:1352493	BAG3	TRUE
940	BAG4	MGI:1914634	BAG4	TRUE
941	BAG5	MGI:1917619	BAG5	TRUE
13919	BAG6	MGI:1919439	BAG6	TRUE
29279	BAHCC1	MGI:2679272	BAHCC1	TRUE
29153	BAHD1	MGI:2139371	BAHD1	TRUE
947	BAIAP2	MGI:2137336	BAIAP2	TRUE
21649	BAIAP2L1	MGI:1914148	BAIAP2L1	TRUE
26203	BAIAP2L2	MGI:2652819	BAIAP2L2	TRUE
948	BAIAP3	MGI:2685783	BAIAP3	TRUE
949	BAK1	MGI:1097161	BAK1	TRUE
30251	BAMBI	MGI:1915260	BAMBI	TRUE
17397	BANF1	MGI:1346330	BANF1	TRUE
16172	BANF2	MGI:2684961	BANF2	TRUE
18233	BANK1	MGI:2442120	BANK1	TRUE
13450	BANP	MGI:1889023	BANP	TRUE
950	BAP1	MGI:1206586	BAP1	TRUE
952	BARD1	MGI:1328361	BARD1	TRUE
953	BARHL1	MGI:1859288	BARHL1	TRUE
954	BARHL2	MGI:1859314	BARHL2	TRUE
955	BARX1	MGI:103124	BARX1	TRUE
956	BARX2	MGI:109617	BARX2	TRUE
957	BASP1	MGI:1917600	BASP1	TRUE
958	BATF	MGI:1859147	BATF	TRUE
25163	BATF2	MGI:1921731	BATF2	TRUE
28915	BATF3	MGI:1925491	BATF3	TRUE
959	BAX	MGI:99702	BAX	TRUE
960	BAZ1A	MGI:1309478	BAZ1A	TRUE
961	BAZ1B	MGI:1353499	BAZ1B	TRUE
962	BAZ2A	MGI:2151152	BAZ2A	TRUE
963	BAZ2B	MGI:2442782	BAZ2B	TRUE
17868	BBC3	MGI:2181667	BBC3	TRUE
28093	BBIP1	MGI:1913610	BBIP1	TRUE
17823	BBLN	MGI:1920987	BBLN	TRUE
19855	BBOF1	MGI:1920123	BBOF1	TRUE
964	BBOX1	MGI:1891372	BBOX1	TRUE
966	BBS1	MGI:1277215	BBS1	TRUE
26291	BBS10	MGI:1919019	BBS10	TRUE
26648	BBS12	MGI:2686651	BBS12	TRUE
967	BBS2	MGI:2135267	BBS2	TRUE
969	BBS4	MGI:2143311	BBS4	TRUE
970	BBS5	MGI:1919819	BBS5	TRUE
18758	BBS7	MGI:1918742	BBS7	TRUE
30000	BBS9	MGI:2442833	BBS9	TRUE
14422	BBX	MGI:1917758	BBX	TRUE
6722	BCAM	MGI:1929940	BCAM	TRUE
23059	BCAN	MGI:1096385	BCAN	TRUE
24131	BCAP29	MGI:101917	BCAP29	TRUE
16695	BCAP31	MGI:1350933	BCAP31	TRUE
971	BCAR1	MGI:108091	BCAR1	TRUE
973	BCAR3	MGI:1352501	BCAR3	TRUE
974	BCAS1	MGI:1924210	BCAS1	TRUE
975	BCAS2	MGI:1915433	BCAS2	TRUE
14347	BCAS3	MGI:2385848	BCAS3	TRUE
976	BCAT1	MGI:104861	BCAT1	TRUE
977	BCAT2	MGI:1276534	BCAT2	TRUE
978	BCCIP	MGI:1913415	BCCIP	TRUE
27050	BCDIN3D	MGI:1922534	BCDIN3D	TRUE
983	BCHE	MGI:894278	BCHE	TRUE
986	BCKDHA	MGI:107701	BCKDHA	TRUE
987	BCKDHB	MGI:88137	BCKDHB	TRUE
16902	BCKDK	MGI:1276121	BCKDK	TRUE
989	BCL10	MGI:1337994	BCL10	TRUE
13221	BCL11A	MGI:106190	BCL11A	TRUE
13222	BCL11B	MGI:1929913	BCL11B	TRUE
990	BCL2	MGI:88138	BCL2	TRUE
991	BCL2A1	MGI:102687, MGI:1278326, MGI:1278325		FALSE	x
992	BCL2L1	MGI:88139	BCL2L1	TRUE
993	BCL2L10	MGI:1330841	BCL2L10	TRUE
994	BCL2L11	MGI:1197519	BCL2L11	TRUE
13787	BCL2L12	MGI:1922986	BCL2L12	TRUE
17164	BCL2L13	MGI:2136959	BCL2L13	TRUE
16657	BCL2L14	MGI:1914063	BCL2L14	TRUE
33624	BCL2L15	MGI:2685412	BCL2L15	TRUE
995	BCL2L2	MGI:108052	BCL2L2	TRUE
998	BCL3	MGI:88140	BCL3	TRUE
1001	BCL6	MGI:107187	BCL6	TRUE
1002	BCL6B	MGI:1278332	BCL6B	TRUE
1004	BCL7A	MGI:1924295	BCL7A	TRUE
1005	BCL7B	MGI:1332238	BCL7B	TRUE
1006	BCL7C	MGI:1332237	BCL7C	TRUE
1008	BCL9	MGI:1924828	BCL9	TRUE
23688	BCL9L	MGI:1933114	BCL9L	TRUE
16863	BCLAF1	MGI:1917580	BCLAF1	TRUE
27413	BCLAF3	MGI:2685992	BCLAF3	TRUE
13815	BCO1	MGI:1926923	BCO1	TRUE
18503	BCO2	MGI:2177469	BCO2	TRUE
20893	BCOR	MGI:1918708	BCOR	TRUE
25657	BCORL1	MGI:2443910	BCORL1	TRUE
1014	BCR	MGI:88141	BCR	TRUE
1020	BCS1L	MGI:1914071	BCS1L	TRUE
1027	BDH1	MGI:1919161	BDH1	TRUE
32389	BDH2	MGI:1917022	BDH2	TRUE
1029	BDKRB1	MGI:88144	BDKRB1	TRUE
1030	BDKRB2	MGI:102845	BDKRB2	TRUE
1033	BDNF	MGI:88145	BDNF	TRUE
13652	BDP1	MGI:1347077	BDP1	TRUE
24160	BEAN1	MGI:1929597	BEAN1	TRUE
1034	BECN1	MGI:1891828	BECN1	TRUE
38606	BECN2	MGI:2684950	BECN2	TRUE
24163	BEGAIN	MGI:3044626	BEGAIN	TRUE
23040	BEND3	MGI:2677212	BEND3	TRUE
23815	BEND4	MGI:3648414	BEND4	TRUE
25668	BEND5	MGI:1914871	BEND5	TRUE
20871	BEND6	MGI:2444572	BEND6	TRUE
23514	BEND7	MGI:2443100	BEND7	TRUE
12703	BEST1	MGI:1346332	BEST1	TRUE
17107	BEST2	MGI:2387588	BEST2	TRUE
17105	BEST3	MGI:3580298	BEST3	TRUE
14562	BET1	MGI:1343104	BET1	TRUE
19348	BET1L	MGI:1913128	BET1L	TRUE
1036	BEX1	MGI:1338017, MGI:1328321	BEX1, BEX2	FALSE						x	Gene conversion means these are not 1:1 orthologs between human and mouse
30933	BEX2	MGI:1328321, MGI:1338017	BEX1, BEX2	FALSE						x	Gene conversion means these are not 1:1 orthologs between human and mouse
13388	BEX3	MGI:1338016	BEX3	TRUE
25475	BEX4	MGI:3606746	BEX4	TRUE
17613	BFAR	MGI:1914368	BFAR	TRUE
1040	BFSP1	MGI:101770	BFSP1	TRUE
1041	BFSP2	MGI:1333828	BFSP2	TRUE
1043	BGLAP	MGI:88156, MGI:88157, MGI:88155	BGLAP, BGLAP2, BGLAP3	FALSE	x
1044	BGN	MGI:88158	BGN	TRUE
22265	BHLHA15	MGI:891976	BHLHA15	TRUE
35126	BHLHA9	MGI:2444198	BHLHA9	TRUE
11963	BHLHE22	MGI:1930001	BHLHE22	TRUE
16093	BHLHE23	MGI:2153710	BHLHE23	TRUE
1046	BHLHE40	MGI:1097714	BHLHE40	TRUE
16617	BHLHE41	MGI:1930704	BHLHE41	TRUE
1047	BHMT	MGI:1339972	BHMT	TRUE
1048	BHMT2	MGI:1891379	BHMT2	TRUE
19351	BICC1	MGI:1933388	BICC1	TRUE
1049	BICD1	MGI:1101760	BICD1	TRUE
17208	BICD2	MGI:1924145	BICD2	TRUE
28095	BICDL1	MGI:1922915	BICDL1	TRUE
33584	BICDL2	MGI:2388267	BICDL2	TRUE
4332	BICRA	MGI:2154263	BICRA	TRUE
21111	BICRAL	MGI:2673855	BICRAL	TRUE
1050	BID	MGI:108093	BID	TRUE
1051	BIK	MGI:1206591	BIK	TRUE
1052	BIN1	MGI:108092	BIN1	TRUE
1053	BIN2	MGI:3611448	BIN2	TRUE
1054	BIN3	MGI:1929883	BIN3	TRUE
590	BIRC2	MGI:1197009	BIRC2	TRUE
591	BIRC3	MGI:1197007	BIRC3	TRUE
593	BIRC5	MGI:1203517	BIRC5	TRUE
13516	BIRC6	MGI:1276108	BIRC6	TRUE
13702	BIRC7	MGI:2676458	BIRC7	TRUE
16034	BIVM	MGI:2179809	BIVM	TRUE
1055	BLCAP	MGI:1858907	BLCAP	TRUE
1057	BLK	MGI:88169	BLK	TRUE
1058	BLM	MGI:1328362	BLM	TRUE
1059	BLMH	MGI:1345186	BLMH	TRUE
14211	BLNK	MGI:96878	BLNK	TRUE
4200	BLOC1S1	MGI:1195276	BLOC1S1	TRUE
20984	BLOC1S2	MGI:1920939	BLOC1S2	TRUE
20914	BLOC1S3	MGI:2678952	BLOC1S3	TRUE
24206	BLOC1S4	MGI:1929230	BLOC1S4	TRUE
18561	BLOC1S5	MGI:2178598	BLOC1S5	TRUE
8549	BLOC1S6	MGI:1927580	BLOC1S6	TRUE
26953	BLTP1	MGI:2444631	BLTP1	TRUE
28960	BLTP2	MGI:1919753	BLTP2	TRUE
21216	BLTP3A	MGI:3041238	BLTP3A	TRUE
29102	BLTP3B	MGI:2442888	BLTP3B	TRUE
1062	BLVRA	MGI:88170	BLVRA	TRUE
1063	BLVRB	MGI:2385271	BLVRB	TRUE
1065	BLZF1	MGI:1201607	BLZF1	TRUE
701	BMAL1	MGI:1096381	BMAL1	TRUE
18984	BMAL2	MGI:2684845	BMAL2	TRUE
19213	BMERB1	MGI:1914504	BMERB1	TRUE
24132	BMF	MGI:2176433	BMF	TRUE
1066	BMI1	MGI:88174	BMI1	TRUE
54188	BMNCR	MGI:5590788	BMNCR	TRUE
1067	BMP1	MGI:88176	BMP1	TRUE
20869	BMP10	MGI:1338820	BMP10	TRUE
1068	BMP15	MGI:1316745	BMP15	TRUE
1069	BMP2	MGI:88177	BMP2	TRUE
18041	BMP2K	MGI:2155456	BMP2K	TRUE
1070	BMP3	MGI:88179	BMP3	TRUE
1071	BMP4	MGI:88180	BMP4	TRUE
1072	BMP5	MGI:88181	BMP5	TRUE
1073	BMP6	MGI:88182	BMP6	TRUE
1074	BMP7	MGI:103302	BMP7	TRUE
21650	BMP8A	MGI:104515	BMP8A	TRUE
1075	BMP8B	MGI:107335	BMP8B	TRUE
24154	BMPER	MGI:1920480	BMPER	TRUE
1076	BMPR1A	MGI:1338938	BMPR1A	TRUE
1077	BMPR1B	MGI:107191	BMPR1B	TRUE
1078	BMPR2	MGI:1095407	BMPR2	TRUE
23505	BMS1	MGI:2446132	BMS1	TRUE
26475	BMT2	MGI:2141466	BMT2	TRUE
1079	BMX	MGI:1101778	BMX	TRUE
1081	BNC1	MGI:1097164	BNC1	TRUE
30988	BNC2	MGI:2443805	BNC2	TRUE
1082	BNIP1	MGI:109328	BNIP1	TRUE
1083	BNIP2	MGI:109327	BNIP2	TRUE
1084	BNIP3	MGI:109326	BNIP3	TRUE
1085	BNIP3L	MGI:1332659	BNIP3L	TRUE
33769	BNIP5	MGI:1925441	BNIP5	TRUE
16976	BNIPL	MGI:2384749	BNIPL	TRUE
17173	BOC	MGI:2151153	BOC	TRUE
25114	BOD1	MGI:1916806	BOD1	TRUE
31792	BOD1L1	MGI:2444804	BOD1L	FALSE	x
1087	BOK	MGI:1858494	BOK	TRUE
24263	BOLA1	MGI:1916418	BOLA1	TRUE
29488	BOLA2	MGI:1913412	BOLA2	TRUE
24415	BOLA3	MGI:1925903	BOLA3	TRUE
14273	BOLL	MGI:1922638	BOLL	TRUE
15519	BOP1	MGI:1334460	BOP1	TRUE
24724	BORA	MGI:1924994	BORA	TRUE
17950	BORCS5	MGI:1915024	BORCS5	TRUE
25939	BORCS6	MGI:1919173	BORCS6	TRUE
23516	BORCS7	MGI:1913689	BORCS7	TRUE
37247	BORCS8	MGI:1919618	BORCS8	TRUE
1093	BPGM	MGI:1098242	BPGM	TRUE
1094	BPHL	MGI:1915271	BPHL	TRUE
1095	BPI	MGI:3045315	BPI	TRUE
15749	BPIFA1	MGI:1338036	BPIFA1	TRUE
16203	BPIFA2	MGI:97787	BPIFA2	TRUE
16204	BPIFA3	MGI:1920638	BPIFA3	TRUE
16108	BPIFB1	MGI:2137431	BPIFB1	TRUE
16177	BPIFB2	MGI:1913807	BPIFB2	TRUE
16178	BPIFB3	MGI:2675077	BPIFB3	TRUE
16179	BPIFB4	MGI:2685852	BPIFB4	TRUE
42177	BPIFB5P	MGI:2385160	BPIFB5	FALSE		x
16504	BPIFB6	MGI:2684965	BPIFB6	TRUE
16109	BPIFB9P	MGI:3767993	BPIFB9A	FALSE		x
16503	BPIFC	MGI:3026884	BPIFC	TRUE
1096	BPNT1	MGI:1338800	BPNT1	TRUE
26019	BPNT2	MGI:1915720	BPNT2	TRUE
3581	BPTF	MGI:2444008	BPTF	TRUE
1097	BRAF	MGI:88190	BRAF	TRUE
1099	BRAP	MGI:1919649	BRAP	TRUE
21701	BRAT1	MGI:1891679	BRAT1	TRUE
1100	BRCA1	MGI:104537	BRCA1	TRUE
1101	BRCA2	MGI:109337	BRCA2	TRUE
24185	BRCC3	MGI:2389572	BRCC3	TRUE
1102	BRD1	MGI:1924161	BRD1	TRUE
1103	BRD2	MGI:99495	BRD2	TRUE
1104	BRD3	MGI:1914632	BRD3	TRUE
24742	BRD3OS	MGI:106557	BRD3OS	TRUE
13575	BRD4	MGI:1888520	BRD4	TRUE
14310	BRD7	MGI:1349766	BRD7	TRUE
19874	BRD8	MGI:1925906	BRD8	TRUE
25818	BRD9	MGI:2145317	BRD9	TRUE
1105	BRDT	MGI:1891374	BRDT	TRUE
11551	BRF1	MGI:1919558	BRF1	TRUE
17298	BRF2	MGI:1913903	BRF2	TRUE
1109	BRI3	MGI:1933174	BRI3	TRUE
14251	BRI3BP	MGI:1924059	BRI3BP	TRUE
28309	BRICD5	MGI:2441766	BRICD5	TRUE
2687	BRINP1	MGI:1928478	BRINP1	TRUE
13746	BRINP2	MGI:2443333	BRINP2	TRUE
22393	BRINP3	MGI:2443035	BRINP3	TRUE
20473	BRIP1	MGI:2442836	BRIP1	TRUE
24170	BRIX1	MGI:1915082	BRIX1	TRUE
23057	BRK1	MGI:1915406	BRK1	TRUE
28153	BRME1	MGI:1921916	BRME1	TRUE
17262	BRMS1	MGI:2388804	BRMS1	TRUE
20512	BRMS1L	MGI:1196337	BRMS1L	TRUE
26512	BROX	MGI:1918928	BROX	TRUE
14255	BRPF1	MGI:1926033	BRPF1	TRUE
14256	BRPF3	MGI:2146836	BRPF3	TRUE
1113	BRS3	MGI:1100501	BRS3	TRUE
18994	BRSK1	MGI:2685946	BRSK1	TRUE
11405	BRSK2	MGI:1923020	BRSK2	TRUE
12760	BRWD1	MGI:1890651	BRWD1	TRUE
17342	BRWD3	MGI:3029414	BRWD3	TRUE
15832	BSCL2	MGI:1298392	BSCL2	TRUE
25501	BSDC1	MGI:1913466	BSDC1	TRUE
1116	BSG	MGI:88208	BSG	TRUE
1117	BSN	MGI:1277955	BSN	TRUE
16512	BSND	MGI:2153465	BSND	TRUE
33906	BSPH1	MGI:2685613	BSPH1	TRUE
18232	BSPRY	MGI:2177191	BSPRY	TRUE
1118	BST1	MGI:105370	BST1	TRUE
1119	BST2	MGI:1916800	BST2	TRUE
20450	BSX	MGI:2669849	BSX	TRUE
17307	BTAF1	MGI:2147538	BTAF1	TRUE
1120	BTBD1	MGI:1933765	BTBD1	TRUE
21445	BTBD10	MGI:1916065	BTBD10	TRUE
26340	BTBD16	MGI:3045247	BTBD16	TRUE
33758	BTBD17	MGI:1919264	BTBD17	TRUE
37214	BTBD18	MGI:3650217	BTBD18	TRUE
27145	BTBD19	MGI:1925861	BTBD19	TRUE
15504	BTBD2	MGI:1933831	BTBD2	TRUE
15854	BTBD3	MGI:2385155	BTBD3	TRUE
19897	BTBD6	MGI:3026623	BTBD6	TRUE
18269	BTBD7	MGI:1917858	BTBD7	TRUE
21019	BTBD8	MGI:3646208	BTBD8	TRUE
21228	BTBD9	MGI:1916625	BTBD9	TRUE
1121	BTC	MGI:99439	BTC	TRUE
1122	BTD	MGI:1347001	BTD	TRUE
1125	BTF3	MGI:1202875	BTF3	TRUE
30547	BTF3L4	MGI:1915312	BTF3L4	TRUE
1130	BTG1	MGI:88215	BTG1	TRUE
1131	BTG2	MGI:108384	BTG2	TRUE
1132	BTG3	MGI:109532	BTG3	TRUE
13862	BTG4	MGI:1860140	BTG4	TRUE
1133	BTK	MGI:88216	BTK	TRUE
21087	BTLA	MGI:2658978	BTLA	TRUE
1135	BTN1A1	MGI:103118	BTN1A1	TRUE
1137	BTN2A2	MGI:3606486	BTN2A2	TRUE
42540	BTNL10P	MGI:2182073	BTNL10	FALSE		x
52935	BTNL12P	MGI:5595187	BTNL12	FALSE		x
1142	BTNL2	MGI:1859549	BTNL2	TRUE
24176	BTNL9	MGI:2442439	BTNL9	TRUE
1144	BTRC	MGI:1338871	BTRC	TRUE
1148	BUB1	MGI:1100510	BUB1	TRUE
1149	BUB1B	MGI:1333889	BUB1B	TRUE
1151	BUB3	MGI:1343463	BUB3	TRUE
28199	BUD13	MGI:2443443	BUD13	TRUE
16405	BUD23	MGI:1913388	BUD23	TRUE
29629	BUD31	MGI:2141291	BUD31	TRUE
1152	BVES	MGI:1346013	BVES	TRUE
1157	BYSL	MGI:1858419	BYSL	TRUE
18380	BZW1	MGI:1914132	BZW1	TRUE
18808	BZW2	MGI:1914162	BZW2	TRUE
20304	C10orf105	MGI:4937089	GM17455	FALSE			x
25707	C10orf120	MGI:1914681	4933402N03RIK	FALSE			x
48677	C10orf143	MGI:1924502	9430038I01RIK	FALSE			x
27421	C10orf53	MGI:1914335	1700024G13RIK	FALSE			x
23294	C10orf62	MGI:1914015	4933411K16RIK	FALSE			x
28716	C10orf67	MGI:1918087	4921504E06RIK	FALSE			x
26973	C10orf71	MGI:3588196	3425401B19RIK	FALSE			x
28500	C10orf82	MGI:1914757	1700019N19RIK	FALSE			x
25822	C10orf88	MGI:1915527	2310057M21RIK	FALSE			x
26563	C10orf90	MGI:1196431	D7ERTD443E	FALSE			x
1169	C11orf16	MGI:1928824	BC051019	FALSE			x
1174	C11orf24	MGI:1919306	1810055G02RIK	FALSE			x
28541	C11orf42	MGI:3643909	GM5901	FALSE			x
30531	C11orf52	MGI:1914202	2310030G06RIK	FALSE			x
30204	C11orf54	MGI:1918234	4931406C07RIK	FALSE			x
16990	C11orf58	MGI:1929274	1110004F10RIK	FALSE			x
28519	C11orf65	MGI:1922561	4930550C14RIK	FALSE			x
28801	C11orf68	MGI:2147598	AI837181	FALSE			x
25937	C11orf71	MGI:3643566	GM5617	FALSE			x
26197	C11orf80	MGI:2685806	GM960	FALSE			x
34442	C11orf86	MGI:1917111	2010003K11RIK	FALSE			x
33788	C11orf87	MGI:2143099	AI593442	FALSE			x
34444	C11orf91	MGI:1915493	A930018P22RIK	FALSE			x
38675	C11orf96	MGI:3652053	GM13889	FALSE			x
49544	C11orf97	MGI:1916575	1700012B09RIK	FALSE			x
51238	C11orf98	MGI:1913526	1810009A15RIK	FALSE			x
25322	C12orf29	MGI:1921197	4930430F08RIK	FALSE			x
1184	C12orf4	MGI:107893	D6WSU163E	FALSE			x
26846	C12orf40	MGI:3613655	CN725425	FALSE			x
24729	C12orf42	MGI:1923890	1700113H08RIK	FALSE			x
25719	C12orf43	MGI:1919607	2210016L21RIK	FALSE			x
26665	C12orf50	MGI:1913855	1700017N19RIK	FALSE			x
28553	C12orf54	MGI:1920552	1700031M16RIK	FALSE			x
26967	C12orf56	MGI:2442001	D930020B18RIK	FALSE			x
29521	C12orf57	MGI:1315201	GRCC10	FALSE					x
28726	C12orf60	MGI:3605234	BC049715	FALSE			x
34452	C12orf71	MGI:1920594	1700034J05RIK	FALSE			x
35164	C12orf75	MGI:1917034	1500009L16RIK	FALSE			x
42693	C13orf42	MGI:3782307	GM4131	FALSE			x
53786	C13orf46	MGI:1913751	1700029H14RIK	FALSE			x
20270	C14orf119	MGI:1920893	1700123O20RIK	FALSE			x
20346	C14orf132	MGI:2443127	D430019H16RIK	FALSE			x
33795	C14orf180	MGI:2443020	A530016L24RIK	FALSE			x
19834	C14orf28	MGI:2685373	GM527	FALSE			x
19849	C14orf39	MGI:1923051	4930447C04RIK	FALSE			x
20162	C14orf93	MGI:1921609	4931414P19RIK	FALSE			x
24497	C15orf39	MGI:1921461	1700017B05RIK	FALSE			x
28443	C15orf40	MGI:1914540	3110040N11RIK	FALSE			x
29898	C15orf48	MGI:3034182	AA467197	FALSE			x
34453	C15orf61	MGI:1916728	2300009A05RIK	FALSE			x
34489	C15orf62	MGI:3651144	GM14137	FALSE			x
26525	C16orf46	MGI:1916778	1700030J22RIK	FALSE			x
26649	C16orf54	MGI:2141979	AI467606	FALSE			x
23362	C16orf74	MGI:1916168	1190005I06RIK	FALSE			x
28479	C16orf78	MGI:3607717	4933402J07RIK	FALSE			x
33755	C16orf86	MGI:1918296	4933405L10RIK	FALSE			x
33754	C16orf87	MGI:1913964	4921524J17RIK	FALSE			x
28687	C16orf89	MGI:2146559	AU021092	FALSE			x
34455	C16orf90	MGI:1920511	1700037C18RIK	FALSE			x
26346	C16orf92	MGI:1925368	4930451I11RIK	FALSE			x
40033	C16orf95	MGI:1923655	1700018B08RIK	FALSE			x
40031	C16orf96	MGI:1926059	4930562C15RIK	FALSE			x
34494	C17orf100	MGI:1922554	4930563E22RIK	FALSE			x
37238	C17orf107	MGI:2148639	4930544D05RIK	FALSE			x
55343	C17orf114	MGI:5623078	GM40193	FALSE			x
28737	C17orf49	MGI:1915609	0610010K14RIK	FALSE			x
29581	C17orf50	MGI:1913580	1700020L24RIK	FALSE			x
27568	C17orf58	MGI:1916316	1810010H24RIK	FALSE			x
27900	C17orf67	MGI:2685371	GM525	FALSE			x
30173	C17orf75	MGI:1917841	5730455P16RIK	FALSE			x
26831	C17orf78	MGI:3650287	GM11437	FALSE			x
29601	C17orf80	MGI:106356	D11WSU47E	FALSE			x
33800	C17orf97	MGI:1921480	1700016K19RIK	FALSE			x
34492	C17orf98	MGI:1919465	1700001P01RIK	FALSE			x
34490	C17orf99	MGI:1924977	6030468B19RIK	FALSE			x
28802	C18orf21	MGI:1915296	2700062C07RIK	FALSE			x
28172	C18orf25	MGI:2444951	8030462N17RIK	FALSE			x
31690	C18orf32	MGI:3039614	BC031181	FALSE			x
13796	C18orf54	MGI:1922045	4930503L19RIK	FALSE			x
40037	C18orf63	MGI:4936900	GM17266	FALSE			x
25443	C19orf12	MGI:1919494	1600014C10RIK	FALSE			x
28642	C19orf18	MGI:1920340	2900092C05RIK	FALSE			x
26711	C19orf25	MGI:1913624	2310011J03RIK	FALSE			x
16668	C19orf33	MGI:1919525	2200002D01RIK	FALSE			x
34073	C19orf38	MGI:3043001	AB124611	FALSE			x
26141	C19orf44	MGI:1919504	1700030K09RIK	FALSE			x
26723	C19orf47	MGI:1913617	2310022A10RIK	FALSE			x
29667	C19orf48P	MGI:1914226	2410002F23RIK	FALSE			x
24991	C19orf53	MGI:1289231	D8ERTD738E	FALSE			x
34354	C19orf67	MGI:1920703	1700067K01RIK	FALSE			x
40041	C19orf81	MGI:1916599	1700008O03RIK	FALSE			x
27112	C19orf84	MGI:5621884	GM38999	FALSE			x
53653	C19orf85	MGI:5595369	GM36210	FALSE			x
29911	C1D	MGI:1927354	C1D	TRUE
24337	C1GALT1	MGI:2151071	C1GALT1	TRUE
24338	C1GALT1C1	MGI:1913493	C1GALT1C1	TRUE
30435	C1orf100	MGI:1916678	1700016C15RIK	FALSE			x
29591	C1orf105	MGI:1922618	4930558K02RIK	FALSE			x
26039	C1orf109	MGI:3041172	9930104L06RIK	FALSE			x
25565	C1orf112	MGI:3590554	BC055324	FALSE			x
25873	C1orf115	MGI:2444831	C130074G19RIK	FALSE			x
28667	C1orf116	MGI:2138143	AA986860	FALSE			x
24789	C1orf122	MGI:1916170	1110065P20RIK	FALSE			x
26730	C1orf127	MGI:2685418	GM572	FALSE			x
25332	C1orf131	MGI:1913773	2810004N23RIK	FALSE			x
32044	C1orf141	MGI:1918191	4921539E11RIK	FALSE			x
24032	C1orf146	MGI:1923671	1700028K03RIK	FALSE			x
26062	C1orf159	MGI:2444364	9430015G10RIK	FALSE			x
28344	C1orf162	MGI:3588284	I830077J02RIK	FALSE			x
27915	C1orf174	MGI:2140680	A430005L14RIK	FALSE			x
28096	C1orf185	MGI:1914896	4930522H14RIK	FALSE			x
25900	C1orf198	MGI:1916801	2310022B05RIK	FALSE			x
15494	C1orf21	MGI:1916649	1700025G04RIK	FALSE			x
28755	C1orf210	MGI:1913701	2610528J11RIK	FALSE			x
26800	C1orf216	MGI:3609248	5730409E04RIK	FALSE			x
34351	C1orf226	MGI:3649135	GM7694	FALSE			x
53426	C1orf232	MGI:5589350	GM30191	FALSE			x
19032	C1orf35	MGI:1915112	2310033P09RIK	FALSE			x
29876	C1orf43	MGI:1914027	4933434E20RIK	FALSE			x
28795	C1orf50	MGI:2140466	AU022252	FALSE			x
24871	C1orf52	MGI:1913671	2410004B18RIK	FALSE			x
30003	C1orf53	MGI:1916799	2310009B15RIK	FALSE			x
26258	C1orf54	MGI:2385885	BC028528	FALSE			x
26045	C1orf56	MGI:2684974	GM128	FALSE			x
29468	C1orf68	MGI:1913783	2310050C09RIK	FALSE			x
26319	C1orf74	MGI:2441776	A130010J15RIK	FALSE			x
28547	C1orf87	MGI:3650206	GM12695	FALSE			x
28250	C1orf94	MGI:3616080	CK137956	FALSE			x
1241	C1QA	MGI:88223	C1QA	TRUE
1242	C1QB	MGI:88224	C1QB	TRUE
1243	C1QBP	MGI:1194505	C1QBP	TRUE
1245	C1QC	MGI:88225	C1QC	TRUE
24182	C1QL1	MGI:1344400	C1QL1	TRUE
24181	C1QL2	MGI:3032521	C1QL2	TRUE
19359	C1QL3	MGI:2387350	C1QL3	TRUE
31416	C1QL4	MGI:3579909	C1QL4	TRUE
14324	C1QTNF1	MGI:1919254	C1QTNF1	TRUE
32308	C1QTNF12	MGI:1914639	C1QTNF12	TRUE
14325	C1QTNF2	MGI:1916433	C1QTNF2	TRUE
14326	C1QTNF3	MGI:1932136	C1QTNF3	TRUE
14346	C1QTNF4	MGI:1914695	C1QTNF4	TRUE
14344	C1QTNF5	MGI:2385958	C1QTNF5	TRUE
14343	C1QTNF6	MGI:1919959	C1QTNF6	TRUE
14342	C1QTNF7	MGI:1925911	C1QTNF7	TRUE
28732	C1QTNF9	MGI:3045252	C1QTNF9	TRUE
34072	C1QTNF9B	MGI:3045252	C1QTNF9	FALSE	x
1246	C1R	MGI:1355313, MGI:3779804	C1RA, C1RB	FALSE	x
21265	C1RL	MGI:2660692	C1RL	TRUE
1247	C1S	MGI:1355312, MGI:3644269	C1S1, C1S2	FALSE	x
1248	C2	MGI:88226	C2	TRUE
16134	C20orf141	MGI:1922906	1700020A23RIK	FALSE			x
16137	C20orf144	MGI:1922730	1700003F12RIK	FALSE			x
16166	C20orf173	MGI:2443361	6430550D23RIK	FALSE			x
37254	C20orf202	MGI:3039588	TMEM74BOS	FALSE			x
27655	C20orf204	MGI:5588956	GM29797	FALSE			x
16216	C20orf85	MGI:1919471	1700021F07RIK	FALSE			x
16227	C20orf96	MGI:3045333	6820408C15RIK	FALSE			x
39602	C21orf140	MGI:1922578	FAM243	FALSE			x
1300	C21orf58	MGI:1924214	2610028H24RIK	FALSE			x
1305	C21orf62	MGI:1921637	4932438H23RIK	FALSE			x
16459	C21orf91	MGI:1196400	D16ERTD472E	FALSE			x
15558	C22orf15	MGI:2685713	GM867	FALSE			x
18589	C22orf23	MGI:1920774	1700088E04RIK	FALSE			x
27012	C22orf39	MGI:1919557	2510002D24RIK	FALSE			x
26294	C22orf46P	MGI:2685593	4930407I10RIK	FALSE			x
1266	C2CD2	MGI:1891883	C2CD2	TRUE
29000	C2CD2L	MGI:1919014	C2CD2L	TRUE
24564	C2CD3	MGI:2142166	C2CD3	TRUE
33627	C2CD4A	MGI:3645763	C2CD4A	TRUE
33628	C2CD4B	MGI:1922947	C2CD4B	TRUE
29417	C2CD4C	MGI:2685084	C2CD4C	TRUE
37210	C2CD4D	MGI:2685505	C2CD4D	TRUE
29062	C2CD5	MGI:1921991	C2CD5	TRUE
14438	C2CD6	MGI:1920713	C2CD6	TRUE
25275	C2orf16	MGI:3045298	4932415D10RIK	FALSE			x
26056	C2orf42	MGI:2141787	C87436	FALSE			x
28772	C2orf49	MGI:2138299	AI597479	FALSE			x
26324	C2orf50	MGI:1920917	2410004P03RIK	FALSE			x
33809	C2orf66	MGI:5593225	GM34066	FALSE			x
34353	C2orf68	MGI:1915614	0610030E20RIK	FALSE			x
26799	C2orf69	MGI:1920717	1700066M21RIK	FALSE			x
27418	C2orf72	MGI:1920042	2810459M11RIK	FALSE			x
26861	C2orf73	MGI:1922337	4930505A04RIK	FALSE			x
34439	C2orf74	MGI:1914608	1700093K21RIK	FALSE			x
27017	C2orf76	MGI:1920353	3110009E18RIK	FALSE			x
34352	C2orf80	MGI:2138198	D630023F18RIK	FALSE			x
34350	C2orf81	MGI:1919087	1700003E16RIK	FALSE			x
28191	C2orf88	MGI:1914330	1700019D03RIK	FALSE			x
49272	C2orf92	MGI:1918416	4933424G06RIK	FALSE			x
1318	C3	MGI:88227	C3	TRUE
1319	C3AR1	MGI:1097680	C3AR1	TRUE
25024	C3orf14	MGI:1917937	3830406C13RIK	FALSE			x
24837	C3orf18	MGI:2445137	6430571L13RIK	FALSE			x
25320	C3orf20	MGI:2685917	4930590J08RIK	FALSE			x
28534	C3orf22	MGI:2679261	BC048671	FALSE			x
26434	C3orf33	MGI:3607716	E130311K13RIK	FALSE			x
28384	C3orf38	MGI:1914859	4930453N24RIK	FALSE			x
25190	C3orf49	MGI:3779338	GM11100	FALSE			x
26255	C3orf52	MGI:2384848	BC016579	FALSE			x
24771	C3orf62	MGI:2148248	1700102P08RIK	FALSE			x
33731	C3orf70	MGI:1919440	2510009E07RIK	FALSE			x
40048	C3orf80	MGI:1915975	1110032F04RIK	FALSE			x
44666	C3orf84	MGI:3618861	BC048562	FALSE			x
53432	C3orf85	MGI:3647875	GM5485	FALSE			x
44570	C3orf86P	MGI:5594708	GM35549	FALSE			x
1323	C4A	MGI:88228, MGI:98320	C4A, C4B	FALSE					x
1324	C4B	MGI:88228, MGI:98320	C4A, C4B	FALSE					x
25274	C4orf17	MGI:1914991	4930579F01RIK	FALSE			x
25618	C4orf19	MGI:1923511	0610040J01RIK	FALSE			x
19225	C4orf3	MGI:1914954	1810037I17RIK	FALSE			x
27025	C4orf33	MGI:1289213	D3ERTD751E	FALSE			x
28386	C4orf36	MGI:1921468	1700016H13RIK	FALSE			x
26342	C4orf45	MGI:4936993	GM17359	FALSE			x
27320	C4orf46	MGI:1923189	4930579G24RIK	FALSE			x
34346	C4orf47	MGI:1916729	1700029J07RIK	FALSE			x
34437	C4orf48	MGI:2686519	GM1673	FALSE			x
33766	C4orf50	MGI:2685889	GM1043	FALSE			x
37264	C4orf51	MGI:1914937	1700011L22RIK	FALSE			x
27741	C4orf54	MGI:1915066	1110002E22RIK	FALSE			x
1331	C5	MGI:96031	HC	FALSE					x
1338	C5AR1	MGI:88232	C5AR1	TRUE
4527	C5AR2	MGI:2442013	C5AR2	TRUE
20656	C5orf15	MGI:2654705	9530068E07RIK	FALSE			x
25639	C5orf22	MGI:1925127	6030458C11RIK	FALSE			x
26746	C5orf24	MGI:1925771	B230219D22RIK	FALSE			x
24738	C5orf34	MGI:1914642	4833420G17RIK	FALSE			x
33768	C5orf46	MGI:2684940	GM94	FALSE			x
27026	C5orf47	MGI:1914842	4930524B15RIK	FALSE			x
35121	C5orf52	MGI:1914680	4921536K21RIK	FALSE			x
40051	C5orf63	MGI:1924672	C330018D20RIK	FALSE			x
1339	C6	MGI:88233	C6	TRUE
21233	C6orf118	MGI:1914181	1700010I14RIK	FALSE			x
21247	C6orf120	MGI:1915162	1600012H06RIK	FALSE			x
21288	C6orf132	MGI:2146908	AI661453	FALSE			x
21301	C6orf136	MGI:1916912	2310061I04RIK	FALSE			x
21351	C6orf141	MGI:1918833	9130008F23RIK	FALSE			x
13927	C6orf15	MGI:1916792	2300002M23RIK	FALSE			x
21403	C6orf163	MGI:2684982	GM136	FALSE			x
34431	C6orf226	MGI:1914351	2310039H08RIK	FALSE			x
19076	C6orf47	MGI:90673	D17H6S53E	FALSE			x
20960	C6orf58	MGI:1914969	2310057J18RIK	FALSE			x
20998	C6orf62	MGI:2441726	BC005537	FALSE			x
21114	C6orf89	MGI:2136782	BC004004	FALSE			x
1346	C7	MGI:88235	C7	TRUE
21703	C7orf25	MGI:2145422	AW209491	FALSE			x
21722	C7orf31	MGI:1918071	4921507P07RIK	FALSE			x
22421	C7orf50	MGI:1920462	3110082I17RIK	FALSE			x
22247	C7orf57	MGI:3651127	GM11992	FALSE			x
1352	C8A	MGI:2668347	C8A	TRUE
1353	C8B	MGI:88236	C8B	TRUE
1354	C8G	MGI:88237	C8G	TRUE
26104	C8orf33	MGI:2152337	1110038F14RIK	FALSE			x
30905	C8orf34	MGI:2444149	A830018L16RIK	FALSE			x
26345	C8orf48	MGI:2142538	AI429214	FALSE			x
32233	C8orf58	MGI:2145726	9930012K11RIK	FALSE			x
32296	C8orf74	MGI:1915000	4930578I06RIK	FALSE			x
25924	C8orf76	MGI:1923008	9130401M01RIK	FALSE			x
33826	C8orf82	MGI:1925941	C030006K11RIK	FALSE			x
44672	C8orf88	MGI:3702175	GM11837	FALSE			x
51258	C8orf89	MGI:1923049	4930444P10RIK	FALSE			x
56305	C8orf90	MGI:3647277	GM6569	FALSE			x
1358	C9	MGI:1098282	C9	TRUE
31418	C9orf131	MGI:1914567	1700022I11RIK	FALSE			x
31455	C9orf152	MGI:2442889	D630039A03RIK	FALSE			x
31456	C9orf153	MGI:1918150	4921517D22RIK	FALSE			x
19919	C9orf24	MGI:1920971	1110017D15RIK	FALSE			x
23433	C9orf40	MGI:3583960	D030056L22RIK	FALSE			x
23570	C9orf43	MGI:3045314	4933430I17RIK	FALSE			x
23677	C9orf50	MGI:1923631	1700001O22RIK	FALSE			x
27037	C9orf57	MGI:3781620	GM3443	FALSE			x
28337	C9orf72	MGI:1920455	C9orf72	TRUE
24932	C9orf78	MGI:2385132	BC005624	FALSE			x
28784	C9orf85	MGI:1913456	1110059E24RIK	FALSE			x
1368	CA1	MGI:88268	CAR1	FALSE			x
1369	CA10	MGI:1919855	CAR10	FALSE			x
1370	CA11	MGI:1336193	CAR11	FALSE			x
1371	CA12	MGI:1923709	CAR12	FALSE			x
14914	CA13	MGI:1931322	CAR13	FALSE			x
1372	CA14	MGI:1344341	CAR14	FALSE			x
1373	CA2	MGI:88269	CAR2	FALSE			x
1374	CA3	MGI:88270	CAR3	FALSE			x
1375	CA4	MGI:1096574	CAR4	FALSE			x
1377	CA5A	MGI:101946	CAR5A	FALSE			x
1378	CA5B	MGI:1926249	CAR5B	FALSE			x
1380	CA6	MGI:1333786	CAR6	FALSE			x
1381	CA7	MGI:103100	CAR7	FALSE			x
1382	CA8	MGI:88253	CAR8	FALSE			x
1383	CA9	MGI:2447188	CAR9	FALSE			x
25834	CAAP1	MGI:1915020	CAAP1	TRUE
20292	CAB39	MGI:107438	CAB39	TRUE
20290	CAB39L	MGI:1914081	CAB39L	TRUE
28678	CABCOCO1	MGI:1920537	CABCOCO1	TRUE
24187	CABIN1	MGI:1298375	CABIN1	TRUE
25097	CABLES1	MGI:1927065	CABLES1	TRUE
16143	CABLES2	MGI:2182335	CABLES2	TRUE
1384	CABP1	MGI:1352750	CABP1	TRUE
1385	CABP2	MGI:1352749	CABP2	TRUE
1386	CABP4	MGI:1920910	CABP4	TRUE
13714	CABP5	MGI:1352746	CABP5	TRUE
20834	CABP7	MGI:2183437	CABP7	TRUE
30710	CABS1	MGI:1918227	CABS1	TRUE
15569	CABYR	MGI:1918382	CABYR	TRUE
1365	CACFD1	MGI:1924317	CACFD1	TRUE
29314	CACHD1	MGI:2444177	CACHD1	TRUE
1388	CACNA1A	MGI:109482	CACNA1A	TRUE
1389	CACNA1B	MGI:88296	CACNA1B	TRUE
1390	CACNA1C	MGI:103013	CACNA1C	TRUE
1391	CACNA1D	MGI:88293	CACNA1D	TRUE
1392	CACNA1E	MGI:106217	CACNA1E	TRUE
1393	CACNA1F	MGI:1859639	CACNA1F	TRUE
1394	CACNA1G	MGI:1201678	CACNA1G	TRUE
1395	CACNA1H	MGI:1928842	CACNA1H	TRUE
1396	CACNA1I	MGI:2178051	CACNA1I	TRUE
1397	CACNA1S	MGI:88294	CACNA1S	TRUE
1399	CACNA2D1	MGI:88295	CACNA2D1	TRUE
1400	CACNA2D2	MGI:1929813	CACNA2D2	TRUE
15460	CACNA2D3	MGI:1338890	CACNA2D3	TRUE
20202	CACNA2D4	MGI:2442632	CACNA2D4	TRUE
1401	CACNB1	MGI:102522	CACNB1	TRUE
1402	CACNB2	MGI:894644	CACNB2	TRUE
1403	CACNB3	MGI:103307	CACNB3	TRUE
1404	CACNB4	MGI:103301	CACNB4	TRUE
1405	CACNG1	MGI:1206582	CACNG1	TRUE
1406	CACNG2	MGI:1316660	CACNG2	TRUE
1407	CACNG3	MGI:1859165	CACNG3	TRUE
1408	CACNG4	MGI:1859167	CACNG4	TRUE
1409	CACNG5	MGI:2157946	CACNG5	TRUE
13625	CACNG6	MGI:1859168	CACNG6	TRUE
13626	CACNG7	MGI:1932374	CACNG7	TRUE
13628	CACNG8	MGI:1932376	CACNG8	TRUE
[truncated: 15,755 more rows]
