# Supplementary material for: The VGNC: expanding standardized vertebrate gene nomenclature
Source: Genome Biol. 2023 May 12;24:115. doi: 10.1186/s13059-023-02957-2 (PMC10176861; doi:10.1186/s13059-023-02957-2)
Supplement: Supplementary file 3 — Additional file 3: Table S3. HGNC genes without VGNC approved orthologs as of January 2022. [file 13059_2023_2957_MOESM3_ESM.xlsx]

## Sheet: Table S3 
hgnc_id	hgnc_symbol	hgnc_name	ensembl_id	ncbi_gene_id	gene_families		Issues with gene name	Issues with gene models in NCBI/Ensembl	Not on human reference assembly	Human readthrough transcript causing many:1 orthology predictions	Didn't reach 3 out of 4 orthology predictions	Complex family/copy number differences	Other	Human specific duplication	Primate specific duplication	Other lineage specific duplication	Closely related human genes	Now approved at least one ortholog in VGNC
HGNC:28417	AARSD1	alanyl-tRNA synthetase domain containing 1	ENSG00000266967	80755	NULL					x
HGNC:33128	ACOT1	acyl-CoA thioesterase 1	ENSG00000184227	641371	Acyl-CoA thioesterases							x
HGNC:18431	ACOT2	acyl-CoA thioesterase 2	ENSG00000119673	10965	Acyl-CoA thioesterases							x
HGNC:37282	ACTR3C	actin related protein 3C	ENSG00000106526	653857	Actin related proteins								x
HGNC:249	ADH1A	alcohol dehydrogenase 1A (class I), alpha polypeptide	ENSG00000187758	124	Alcohol dehydrogenases		x
HGNC:250	ADH1B	alcohol dehydrogenase 1B (class I), beta polypeptide	ENSG00000196616	125	Alcohol dehydrogenases		x
HGNC:251	ADH1C	alcohol dehydrogenase 1C (class I), gamma polypeptide	ENSG00000248144	126	Alcohol dehydrogenases		x
HGNC:252	ADH4	alcohol dehydrogenase 4 (class II), pi polypeptide	ENSG00000198099	127	Alcohol dehydrogenases		x
HGNC:253	ADH5	alcohol dehydrogenase 5 (class III), chi polypeptide	ENSG00000197894	128	Alcohol dehydrogenases		x
HGNC:255	ADH6	alcohol dehydrogenase 6 (class V)	ENSG00000172955	130	Alcohol dehydrogenases		x
HGNC:256	ADH7	alcohol dehydrogenase 7 (class IV), mu or sigma polypeptide	ENSG00000196344	131	Alcohol dehydrogenases		x
HGNC:27293	ADM5	adrenomedullin 5 (putative)	ENSG00000224420	199800	NULL		x											x
HGNC:23459	AGAP4	ArfGAP with GTPase domain, ankyrin repeat and PH domain 4	ENSG00000188234	119016	ArfGAPs | BAR-PH domain containing | Ankyrin repeat domain containing							x
HGNC:23467	AGAP5	ArfGAP with GTPase domain, ankyrin repeat and PH domain 5	ENSG00000172650	729092	ArfGAPs | BAR-PH domain containing | Ankyrin repeat domain containing							x
HGNC:23466	AGAP6	ArfGAP with GTPase domain, ankyrin repeat and PH domain 6	ENSG00000204149	414189	ArfGAPs | BAR-PH domain containing | Ankyrin repeat domain containing							x
HGNC:23463	AGAP9	ArfGAP with GTPase domain, ankyrin repeat and PH domain 9	ENSG00000204172	642517	ArfGAPs | BAR-PH domain containing | Ankyrin repeat domain containing							x
HGNC:357	AIM2	absent in melanoma 2	ENSG00000163568	9447	Pyrin and HIN domain family | Pyrin domain containing		x
HGNC:384	AKR1C1	aldo-keto reductase family 1 member C1	ENSG00000187134	1645	Aldo-keto reductases							x
HGNC:24056	AKR7L	aldo-keto reductase family 7 like (gene/pseudogene)	ENSG00000211454	246181	NULL							x
HGNC:37258	ALG1L2	ALG1 chitobiosyldiphosphodolichol beta-mannosyltransferase like 2	ENSG00000251287	644974	Glycosyl transferases group 1 domain containing							x
HGNC:474	AMY1A	amylase alpha 1A	ENSG00000237763	276	Amylases alpha							x
HGNC:475	AMY1B	amylase alpha 1B	ENSG00000174876	277	Amylases alpha							x
HGNC:476	AMY1C	amylase alpha 1C	ENSG00000187733	278	Amylases alpha							x
HGNC:477	AMY2A	amylase alpha 2A	ENSG00000243480	279	Amylases alpha							x
HGNC:478	AMY2B	amylase alpha 2B	ENSG00000240038	280	Amylases alpha							x						x
HGNC:23665	ANKRD20A1	ankyrin repeat domain 20 family member A1	ENSG00000260691	84210	Ankyrin repeat domain containing							x
HGNC:24165	ANKRD30B	ankyrin repeat domain 30B	ENSG00000180777	374860	Ankyrin repeat domain containing | MicroRNA protein coding host genes							x
HGNC:24079	ANKRD36	ankyrin repeat domain 36	ENSG00000135976	375248	Ankyrin repeat domain containing							x
HGNC:29333	ANKRD36B	ankyrin repeat domain 36B	ENSG00000196912	57730	Ankyrin repeat domain containing							x
HGNC:16676	ANP32D	acidic nuclear phosphoprotein 32 family member D	ENSG00000139223	23519	ANP32 acidic nuclear phosphoproteins							x
HGNC:546	ANXA8	annexin A8	ENSG00000265190	653145	Annexins							x
HGNC:23334	ANXA8L1	annexin A8 like 1	ENSG00000264230	728113	Annexins							x
HGNC:17343	APOBEC3A	apolipoprotein B mRNA editing enzyme catalytic subunit 3A	ENSG00000128383	200315	Apolipoprotein B mRNA editing enzyme catalytic subunits							x
HGNC:44196	APOBEC3A_B	APOBEC3A and APOBEC3B deletion hybrid	NULL	100913187	Apolipoprotein B mRNA editing enzyme catalytic subunits							x
HGNC:17356	APOBEC3F	apolipoprotein B mRNA editing enzyme catalytic subunit 3F	ENSG00000128394	200316	Apolipoprotein B mRNA editing enzyme catalytic subunits							x
HGNC:618	APOL1	apolipoprotein L1	ENSG00000100342	8542	Apolipoproteins							x
HGNC:14867	APOL4	apolipoprotein L4	ENSG00000100336	80832	Apolipoproteins							x
HGNC:19941	AQP12A	aquaporin 12A	ENSG00000184945	375318	Aquaporins													x
HGNC:6096	AQP12B	aquaporin 12B	ENSG00000185176	653437	Aquaporins							x
HGNC:15782	ARHGAP11B	Rho GTPase activating protein 11B	ENSG00000285077	89839	Rho GTPase activating proteins							x
HGNC:23724	ARHGAP19	Rho GTPase activating protein 19	ENSG00000213390	84986	Rho GTPase activating proteins					x								x
HGNC:677	ARHGAP8	Rho GTPase activating protein 8	ENSG00000241484	23779	BCH domain containing | Rho GTPase activating proteins					x								x
HGNC:33846	ARHGEF35	Rho guanine nucleotide exchange factor 35	ENSG00000213214	445328	Dbl family Rho GEFs							x
HGNC:24096	ARL17A	ADP ribosylation factor like GTPase 17A	ENSG00000185829	51326	ARF GTPase family							x
HGNC:32387	ARL17B	ADP ribosylation factor like GTPase 17B	ENSG00000228696	100506084	ARF GTPase family							x
HGNC:28615	ARMCX4	armadillo repeat containing X-linked 4	ENSG00000196440	100131755	Armadillo repeat containing						x							x
HGNC:32685	ARMS2	age-related maculopathy susceptibility 2	ENSG00000254636	387715	NULL		x
HGNC:23456	ASAH2B	N-acylsphingosine amidohydrolase 2B	ENSG00000204147	653308	NULL									x
HGNC:53619	ASDURF	ASNSD1 upstream open reading frame	ENSG00000286053	110599588	NULL		x
HGNC:25567	ATAD3A	ATPase family AAA domain containing 3A	ENSG00000197785	55210	AAA ATPases									x
HGNC:13213	ATP5MGL	ATP synthase membrane subunit g like	ENSG00000249222	267020	NULL												x	x
HGNC:32925	ATXN8	ataxin 8	NULL	724066	Ataxins				x
HGNC:53652	B3GALT9	beta-1,3-galactosyltransferase 9	ENSG00000214654	100288842	Beta 3-glycosyltransferases						x							x
HGNC:942	BAGE	B melanoma antigen	NULL	574	BAGE family		x
HGNC:15728	BAGE3	BAGE family member 3	NULL	85318	BAGE family				x
HGNC:15730	BAGE4	BAGE family member 4	NULL	85317	BAGE family				x
HGNC:15732	BAGE5	BAGE family member 5	NULL	85316	BAGE family				x
HGNC:966	BBS1	Bardet-Biedl syndrome 1	ENSG00000174483	582	BBSome		x
HGNC:26291	BBS10	Bardet-Biedl syndrome 10	ENSG00000179941	79738	Chaperonins		x
HGNC:26648	BBS12	Bardet-Biedl syndrome 12	ENSG00000181004	166379	Chaperonins		x
HGNC:969	BBS4	Bardet-Biedl syndrome 4	ENSG00000140463	585	BBSome | Tetratricopeptide repeat domain containing		x
HGNC:970	BBS5	Bardet-Biedl syndrome 5	ENSG00000163093	129880	BBSome		x
HGNC:30000	BBS9	Bardet-Biedl syndrome 9	ENSG00000122507	27241	BBSome		x
HGNC:986	BCKDHA	branched chain keto acid dehydrogenase E1 subunit alpha	ENSG00000248098	593	NULL					x								x
HGNC:14878	BIRC8	baculoviral IAP repeat containing 8	ENSG00000163098	112401	Baculoviral IAP repeat containing | Ring finger proteins								x
HGNC:16034	BIVM	basic, immunoglobulin-like variable motif containing	ENSG00000134897	54841	NULL					x								x
HGNC:33495	BLID	BH3-like motif containing, cell death inducer	ENSG00000259571	414899	NULL						x							x			approved in chimp and macaque
HGNC:21650	BMP8A	bone morphogenetic protein 8a	ENSG00000183682	353500	Bone morphogenetic proteins							x
HGNC:29488	BOLA2	bolA family member 2	ENSG00000183336	552900	NULL							x
HGNC:32479	BOLA2B	bolA family member 2B	ENSG00000169627	654483	NULL							x
HGNC:13508	BPY2	basic charge Y-linked 2	ENSG00000183753	9083	NULL						x
HGNC:25449	BPY2B	basic charge Y-linked 2B	ENSG00000183795	442867	NULL						x
HGNC:18225	BPY2C	basic charge Y-linked 2C	ENSG00000185894	442868	NULL						x
HGNC:24742	BRD3OS	BRD3 opposite strand	ENSG00000235106	266655	NULL			x
HGNC:28693	C10orf126	chromosome 10 open reading frame 126	ENSG00000204365	283080	NULL								x
HGNC:48677	C10orf143	chromosome 10 open reading frame 143	ENSG00000237489	387723	NULL						x
HGNC:25880	C10orf95	chromosome 10 open reading frame 95	ENSG00000120055	79946	NULL						x							x
HGNC:51238	C11orf98	chromosome 11 open reading frame 98	ENSG00000278615	102288414	NULL			x
HGNC:42693	C13orf42	chromosome 13 open reading frame 42	ENSG00000226792	647166	NULL			x										x
HGNC:55343	C17orf114	chromosome 17 open reading frame 114	ENSG00000262165	NULL	NULL				x
HGNC:53653	C19orf85	chromosome 19 open reading frame 85	ENSG00000283567	111064650	NULL			x
HGNC:34351	C1orf226	chromosome 1 open reading frame 226	ENSG00000239887	400793	NULL					x								x
HGNC:34072	C1QTNF9B	C1q and TNF related 9B	ENSG00000205863	387911	C1q and TNF related										x			x
HGNC:26592	C20orf203	chromosome 20 open reading frame 203	ENSG00000198547	284805	NULL						x							x
HGNC:27655	C20orf204	chromosome 20 open reading frame 204	ENSG00000196421	284739	NULL						x							x
HGNC:34350	C2orf81	chromosome 2 open reading frame 81	ENSG00000284308	388963	NULL					x								x
HGNC:49272	C2orf92	chromosome 2 open reading frame 92	ENSG00000228486	728537	NULL						x							x
HGNC:53432	C3orf85	chromosome 3 open reading frame 85	ENSG00000241224	401081	NULL						x							x
HGNC:1323	C4A	complement C4A (Rodgers blood group)	ENSG00000244731	720	C3 and PZP like, alpha-2-macroglobulin domain containing | Blood group antigens | Complement system activation components							x
HGNC:1324	C4B	complement C4B (Chido blood group)	ENSG00000224389	721	C3 and PZP like, alpha-2-macroglobulin domain containing | Blood group antigens | Complement system activation components							x
HGNC:42398	C4B_2	complement component 4B (Chido blood group), copy 2	ENSG00000233312	100293534	NULL							x
HGNC:27753	C5orf60	chromosome 5 open reading frame 60	ENSG00000204661	285679	NULL							x
HGNC:34431	C6orf226	chromosome 6 open reading frame 226	ENSG00000221821	441150	NULL			x			x							x
HGNC:21622	CAGE1	cancer antigen 1	ENSG00000164304	285782	NULL		x
HGNC:1445	CALM2	calmodulin 2	ENSG00000143933	805	Receptor ligands | EF-hand domain containing												x
HGNC:1449	CALM3	calmodulin 3	ENSG00000160014	808	Receptor ligands | EF-hand domain containing												x	x
HGNC:16371	CAPNS2	calpain small subunit 2	ENSG00000256812	84290	EF-hand domain containing												x	x
HGNC:33701	CARD16	caspase recruitment domain family member 16	ENSG00000204397	114769	Caspase recruitment domain containing							x
HGNC:33827	CARD17	caspase recruitment domain family member 17	ENSG00000255221	440068	Caspase recruitment domain containing							x
HGNC:37073	CASTOR2	cytosolic arginine sensor for mTORC1 subunit 2	ENSG00000274070	729438	NULL												x
HGNC:29954	CASTOR3	CASTOR family member 3	ENSG00000239521	352954	NULL												x
HGNC:1550	CBS	cystathionine beta-synthase	ENSG00000160200	875	NULL								x					x
HGNC:17134	CBWD1	COBW domain containing 1	ENSG00000172785	55871	NULL							x
HGNC:17907	CBWD2	COBW domain containing 2	ENSG00000136682	150472	NULL							x
HGNC:18519	CBWD3	COBW domain containing 3	ENSG00000196873	445571	NULL							x
HGNC:24584	CBWD5	COBW domain containing 5	ENSG00000147996	220869	NULL							x
HGNC:31978	CBWD6	COBW domain containing 6	ENSG00000215126	644019	NULL							x
HGNC:29072	CCDC144A	coiled-coil domain containing 144A	ENSG00000170160	9720	NULL							x
HGNC:26851	CCDC168	coiled-coil domain containing 168	ENSG00000175820	643677	NULL						x							x
HGNC:53438	CCDC194	coiled-coil domain containing 194	ENSG00000269720	110806280	NULL						x							x
HGNC:53441	CCDC195	coiled-coil domain containing 195	ENSG00000283428	110806281	NULL				x		x
HGNC:43658	CCDC200	coiled-coil domain containing 200	ENSG00000236383	100874261	NULL								x
HGNC:54081	CCDC201	coiled-coil domain containing 201	ENSG00000283247	NULL	NULL				x
HGNC:25197	CCDC74A	coiled-coil domain containing 74A	ENSG00000163040	90557	NULL												x
HGNC:25267	CCDC74B	coiled-coil domain containing 74B	ENSG00000152076	91409	NULL									x
HGNC:10613	CCL15	C-C motif chemokine ligand 15	ENSG00000275718	6359	Chemokine ligands							x
HGNC:10627	CCL3	C-C motif chemokine ligand 3	ENSG00000277632	6348	Chemokine ligands							x
HGNC:10628	CCL3L1	C-C motif chemokine ligand 3 like 1	ENSG00000277796	6349	Chemokine ligands							x
HGNC:30554	CCL3L3	C-C motif chemokine ligand 3 like 3	ENSG00000276085	414062	Chemokine ligands							x
HGNC:10630	CCL4	C-C motif chemokine ligand 4	ENSG00000275302	6351	Chemokine ligands							x
HGNC:10631	CCL4L1	C-C motif chemokine ligand 4 like 1	NULL	388372	Chemokine ligands							x
HGNC:24066	CCL4L2	C-C motif chemokine ligand 4 like 2	ENSG00000276070	9560	Chemokine ligands							x
HGNC:21691	CCZ1	CCZ1 homolog, vacuolar protein trafficking and biogenesis associated	ENSG00000122674	51622	NULL									x
HGNC:21717	CCZ1B	CCZ1 homolog B, vacuolar protein trafficking and biogenesis associated	ENSG00000146574	221960	NULL									x
HGNC:1708	CD8B2	CD8b2 molecule	ENSG00000254126	927	NULL									x
HGNC:1730	CDK11A	cyclin dependent kinase 11A	ENSG00000008128	728642	Cyclin dependent kinases							x
HGNC:1729	CDK11B	cyclin dependent kinase 11B	ENSG00000248333	984	Cyclin dependent kinases							x
HGNC:1787	CDKN2A	cyclin dependent kinase inhibitor 2A	ENSG00000147889	1029	NULL												x	x
HGNC:1798	CDR1	cerebellar degeneration related protein 1	ENSG00000288642	1038	NULL			x
HGNC:14379	CDRT1	CMT1A duplicated region transcript 1	ENSG00000241322	374286	F-box and WD repeat domain containing | WD repeat domain containing		x
HGNC:14395	CDRT15	CMT1A duplicated region transcript 15	ENSG00000223510	146822	NULL		x
HGNC:34075	CDRT15L2	CMT1A duplicated region transcript 15 like 2	ENSG00000214819	256223	NULL		x
HGNC:1809	CDY1	chromodomain Y-linked 1	ENSG00000172288	9085	NULL							x
HGNC:23920	CDY1B	chromodomain Y-linked 1B	ENSG00000172352	253175	NULL							x
HGNC:1810	CDY2A	chromodomain Y-linked 2A	ENSG00000182415	9426	NULL							x
HGNC:23921	CDY2B	chromodomain Y-linked 2B	ENSG00000129873	203611	NULL							x
HGNC:28834	CEACAM21	CEA cell adhesion molecule 21	ENSG00000007129	90273	V-set domain containing | CEA cell adhesion molecule family							x
HGNC:15945	CELA3B	chymotrypsin like elastase 3B	ENSG00000219073	23436	Chymotrypsin like elastases											x
HGNC:14059	CELF6	CUGBP Elav-like family member 6	ENSG00000140488	60677	RNA binding motif containing					x								x
HGNC:32553	CEMP1	cementum protein 1	ENSG00000205923	752014	NULL										x			x
HGNC:31851	CENPVL1	centromere protein V like 1	ENSG00000223591	389857	NULL										x
HGNC:43879	CENPVL2	centromere protein V like 2	ENSG00000283093	441495	NULL										x
HGNC:43880	CENPVL3	centromere protein V like 3	ENSG00000224109	347549	NULL										x
HGNC:18292	CFC1	cripto, FRL-1, cryptic family 1	ENSG00000136698	55997	NULL									x
HGNC:33983	CFC1B	cripto, FRL-1, cryptic family 1B	ENSG00000152093	653275	NULL									x
HGNC:4888	CFHR1	complement factor H related 1	ENSG00000244414	3078	Sushi domain containing | Complement system regulators and receptors							x
HGNC:4890	CFHR2	complement factor H related 2	ENSG00000080910	3080	Sushi domain containing | Complement system regulators and receptors							x
HGNC:16980	CFHR3	complement factor H related 3	ENSG00000116785	10878	Sushi domain containing | Complement system regulators and receptors							x
HGNC:16721	CGB1	chorionic gonadotropin subunit beta 1	ENSG00000267631	114335	Glycoprotein hormone subunits							x
HGNC:16722	CGB2	chorionic gonadotropin subunit beta 2	ENSG00000104818	114336	Glycoprotein hormone subunits							x
HGNC:1886	CGB3	chorionic gonadotropin subunit beta 3	ENSG00000104827	1082	Receptor ligands | Glycoprotein hormone subunits							x
HGNC:16452	CGB5	chorionic gonadotropin subunit beta 5	ENSG00000189052	93659	Glycoprotein hormone subunits							x
HGNC:16451	CGB7	chorionic gonadotropin subunit beta 7	ENSG00000196337	94027	Glycoprotein hormone subunits							x
HGNC:16453	CGB8	chorionic gonadotropin subunit beta 8	ENSG00000213030	94115	Glycoprotein hormone subunits							x
HGNC:24287	CHMP1B	charged multivesicular body protein 1B	ENSG00000255112	57132	Charged multivesicular body proteins | ESCRT-III associated factors			x
HGNC:15781	CHRFAM7A	CHRNA7 (exons 5-10) and FAM7A (exons A-E) fusion	ENSG00000166664	89832	NULL								x
HGNC:1960	CHRNA7	cholinergic receptor nicotinic alpha 7 subunit	ENSG00000175344	1139	Cholinergic receptors nicotinic subunits					x								x
HGNC:31736	CKMT1A	creatine kinase, mitochondrial 1A	ENSG00000223572	548596	NULL									x
HGNC:1995	CKMT1B	creatine kinase, mitochondrial 1B	ENSG00000237289	1159	NULL									x
HGNC:2014	CLC	Charcot-Leyden crystal galectin	ENSG00000105205	1178	Galectins		x
HGNC:30388	CLEC18A	C-type lectin domain family 18 member A	ENSG00000157322	348174	CAP and C-type lectin domain containing | C-type lectin domain containing									x
HGNC:33849	CLEC18B	C-type lectin domain family 18 member B	ENSG00000140839	497190	CAP and C-type lectin domain containing | C-type lectin domain containing									x
HGNC:28538	CLEC18C	C-type lectin domain family 18 member C	ENSG00000157335	283971	CAP and C-type lectin domain containing | C-type lectin domain containing									x
HGNC:2074	CLN3	CLN3 lysosomal/endosomal transmembrane protein, battenin	ENSG00000188603	1201	NULL
HGNC:13529	CNPY2	canopy FGF signaling regulator 2	ENSG00000257727	10330	NULL					x								x
HGNC:13834	CNTNAP3	contactin associated protein family member 3	ENSG00000106714	79937	Contactin associated protein family									x
HGNC:32035	CNTNAP3B	contactin associated protein family member 3B	ENSG00000154529	728577	Contactin associated protein family									x
HGNC:53878	CNTNAP3C	contactin associated protein family member 3C	ENSG00000283378	100289279	Contactin associated protein family									x
HGNC:26161	CORO7	coronin 7	ENSG00000262246	79585	Coronins | WD repeat domain containing					x								x
HGNC:51815	CPHXL	cytoplasmic polyadenylated homeobox like	ENSG00000283755	105371346	NULL								x
HGNC:2332	CPXCR1	CPX chromosome region candidate 1	ENSG00000147183	53336	NULL								x
HGNC:2388	CRYAA	crystallin alpha A	ENSG00000160202	1409	Small heat shock proteins									x
HGNC:24294	CSAG1	chondrosarcoma associated gene 1	ENSG00000198930	158511	CSAG family		x
HGNC:16847	CSAG2	CSAG family member 2	ENSG00000268902	102723547	CSAG family							x
HGNC:26237	CSAG3	CSAG family member 3	ENSG00000268916	389903	CSAG family							x
HGNC:2440	CSH1	chorionic somatomammotropin hormone 1	ENSG00000136488	1442	Growth hormone family							x
HGNC:2441	CSH2	chorionic somatomammotropin hormone 2	ENSG00000213218	1443	Growth hormone family							x
HGNC:2442	CSHL1	chorionic somatomammotropin hormone like 1	ENSG00000204414	1444	Growth hormone family							x
HGNC:2457	CSNK2A1	casein kinase 2 alpha 1	ENSG00000101266	1457	NULL									x
HGNC:2458	CSNK2A3	casein kinase 2 alpha 3	ENSG00000254598	283106	NULL									x
HGNC:2474	CST2	cystatin SA	ENSG00000170369	1470	Cystatins, type 2							x
HGNC:2475	CST3	cystatin C	ENSG00000101439	1471	Cystatins, type 2							x
HGNC:33267	CT45A1	cancer/testis antigen family 45 member A1	ENSG00000268940	541466	CT antigen family 45		x
HGNC:51263	CT45A10	cancer/testis antigen family 45 member A10	ENSG00000269586	102723631	CT antigen family 45		x
HGNC:28400	CT45A2	cancer/testis antigen family 45 member A2	ENSG00000271449	728911	CT antigen family 45		x
HGNC:33268	CT45A3	cancer/testis antigen family 45 member A3	ENSG00000269096	441519	CT antigen family 45		x
HGNC:33270	CT45A5	cancer/testis antigen family 45 member A5	ENSG00000228836	441521	CT antigen family 45		x
HGNC:33271	CT45A6	cancer/testis antigen family 45 member A6	ENSG00000278289	541465	CT antigen family 45		x
HGNC:51260	CT45A7	cancer/testis antigen family 45 member A7	ENSG00000273696	101060211	CT antigen family 45		x
HGNC:51261	CT45A8	cancer/testis antigen family 45 member A8	ENSG00000278085	102723737	CT antigen family 45		x
HGNC:51262	CT45A9	cancer/testis antigen family 45 member A9	ENSG00000270946	102723680	CT antigen family 45		x
HGNC:33282	CT47A1	cancer/testis antigen family 47 member A1	ENSG00000236371	728096	CT antigen family 47		x
HGNC:33291	CT47A10	cancer/testis antigen family 47 member A10	ENSG00000224089	728036	CT antigen family 47		x
HGNC:27397	CT47A11	cancer/testis antigen family 47 member A11	ENSG00000226929	255313	CT antigen family 47		x
HGNC:33292	CT47A12	cancer/testis antigen family 47 member A12	ENSG00000226685	100507170	CT antigen family 47		x
HGNC:33283	CT47A2	cancer/testis antigen family 47 member A2	ENSG00000242362	728090	CT antigen family 47		x
HGNC:33284	CT47A3	cancer/testis antigen family 47 member A3	ENSG00000236126	728082	CT antigen family 47		x
HGNC:33285	CT47A4	cancer/testis antigen family 47 member A4	ENSG00000230594	728075	CT antigen family 47		x
HGNC:33286	CT47A5	cancer/testis antigen family 47 member A5	ENSG00000237957	728072	CT antigen family 47		x
HGNC:33287	CT47A6	cancer/testis antigen family 47 member A6	ENSG00000226023	728062	CT antigen family 47		x
HGNC:33288	CT47A7	cancer/testis antigen family 47 member A7	ENSG00000228517	653282	CT antigen family 47		x
HGNC:33289	CT47A8	cancer/testis antigen family 47 member A8	ENSG00000230347	728049	CT antigen family 47		x
HGNC:33290	CT47A9	cancer/testis antigen family 47 member A9	ENSG00000226600	728042	CT antigen family 47		x
HGNC:33293	CT47B1	cancer/testis antigen family 47 member B1	ENSG00000236446	643311	CT antigen family 47		x
HGNC:24198	CTAG1A	cancer/testis antigen 1A	ENSG00000268651	246100	NULL		x
HGNC:2491	CTAG1B	cancer/testis antigen 1B	ENSG00000184033	1485	NULL		x
HGNC:2492	CTAG2	cancer/testis antigen 2	ENSG00000126890	30848	NULL		x
HGNC:24346	CTAGE1	cutaneous T cell lymphoma-associated antigen 1	ENSG00000212710	64693	CTAGE family		x
HGNC:37295	CTAGE15	CTAGE family member 15	ENSG00000271079	441294	CTAGE family									x
HGNC:24772	CTAGE4	CTAGE family member 4	ENSG00000225932	100128553	CTAGE family									x
HGNC:28644	CTAGE6	CTAGE family member 6	ENSG00000271321	340307	CTAGE family									x
HGNC:37294	CTAGE8	CTAGE family member 8	ENSG00000244693	100142659	CTAGE family									x
HGNC:37275	CTAGE9	CTAGE family member 9	ENSG00000236761	643854	CTAGE family									x
HGNC:2521	CTRB1	chymotrypsinogen B1	ENSG00000168925	1504	NULL										x
HGNC:50507	CTXND1	cortexin domain containing 1	ENSG00000259417	100996492	NULL						x
HGNC:30891	CXorf49	chromosome X open reading frame 49	ENSG00000215115	100130361	NULL							x
HGNC:34229	CXorf49B	chromosome X open reading frame 49B	ENSG00000215113	100132994	NULL							x
HGNC:30533	CXorf51A	chromosome X open reading frame 51A	ENSG00000224440	100129239	NULL								x
HGNC:42787	CXorf51B	chromosome X open reading frame 51B	ENSG00000235699	100133053	NULL								x
HGNC:2624	CYP2D7	cytochrome P450 family 2 subfamily D member 7 (gene/pseudogene)	ENSG00000205702	1564	Cytochrome P450 family 2							x
HGNC:2682	DAZ1	deleted in azoospermia 1	ENSG00000188120	1617	RNA binding motif containing | DAZ RNA binding protein family		x
HGNC:15964	DAZ2	deleted in azoospermia 2	ENSG00000205944	57055	RNA binding motif containing | DAZ RNA binding protein family		x
HGNC:15965	DAZ3	deleted in azoospermia 3	ENSG00000187191	57054	RNA binding motif containing | DAZ RNA binding protein family		x
HGNC:15966	DAZ4	deleted in azoospermia 4	ENSG00000205916	57135	RNA binding motif containing | DAZ RNA binding protein family		x
HGNC:33446	DDTL	D-dopachrome tautomerase like	ENSG00000099974	100037417	NULL							x
HGNC:2761	DEFA1	defensin alpha 1	ENSG00000206047	1667	Defensins, alpha							x
HGNC:33596	DEFA1B	defensin alpha 1B	ENSG00000240247	728358	Defensins, alpha							x
HGNC:2762	DEFA3	defensin alpha 3	ENSG00000239839	1668	Defensins, alpha							x
HGNC:2763	DEFA4	defensin alpha 4	ENSG00000164821	1669	Defensins, alpha							x
HGNC:15967	DEFB103A	defensin beta 103A	ENSG00000176797	414325	Defensins, beta							x
HGNC:31702	DEFB103B	defensin beta 103B	ENSG00000177243	55894	Defensins, beta							x
HGNC:18115	DEFB104A	defensin beta 104A	ENSG00000176782	140596	Defensins, beta							x
HGNC:26165	DEFB104B	defensin beta 104B	ENSG00000177023	503618	Defensins, beta							x
HGNC:18087	DEFB105A	defensin beta 105A	ENSG00000186562	245908	Defensins, beta							x
HGNC:29930	DEFB105B	defensin beta 105B	ENSG00000186599	504180	Defensins, beta							x
HGNC:18088	DEFB106A	defensin beta 106A	ENSG00000186579	245909	Defensins, beta							x
HGNC:28879	DEFB106B	defensin beta 106B	ENSG00000187082	503841	Defensins, beta							x
HGNC:18086	DEFB107A	defensin beta 107A	ENSG00000186572	245910	Defensins, beta							x
HGNC:31918	DEFB107B	defensin beta 107B	ENSG00000198129	503614	Defensins, beta							x
HGNC:29966	DEFB108B	defensin beta 108B	ENSG00000184276	245911	Defensins, beta							x
HGNC:18107	DEFB130A	defensin beta 130A	ENSG00000232948	245940	Defensins, beta							x
HGNC:39814	DEFB130B	defensin beta 130B	ENSG00000233050	100133267	Defensins, beta							x
HGNC:18108	DEFB131A	defensin beta 131A	ENSG00000186146	644414	Defensins, beta							x
HGNC:38058	DEFB131B	defensin beta 131B	ENSG00000225805	100129216	Defensins, beta							x
HGNC:2767	DEFB4A	defensin beta 4A	ENSG00000171711	1673	Receptor ligands | Defensins, beta							x
HGNC:30193	DEFB4B	defensin beta 4B	ENSG00000177257	100289462	Defensins, beta							x
HGNC:2845	DGCR2	DiGeorge syndrome critical region gene 2	ENSG00000070413	9993	C-type lectin domain containing		x
HGNC:2846	DGCR6	DiGeorge syndrome critical region gene 6	ENSG00000183628	8214	NULL		x
HGNC:18551	DGCR6L	DiGeorge syndrome critical region gene 6 like	ENSG00000128185	85359	NULL		x
HGNC:16985	DHRS4	dehydrogenase/reductase 4	ENSG00000157326	10901	Short chain dehydrogenase/reductase superfamily							x
HGNC:19731	DHRS4L2	dehydrogenase/reductase 4 like 2	ENSG00000187630	317749	Short chain dehydrogenase/reductase superfamily							x
HGNC:17567	DLEU7	deleted in lymphocytic leukemia 7	ENSG00000186047	220107	NULL		x
HGNC:13910	DMRTC1	DMRT like family C1	ENSG00000269502	63947	NULL								x
HGNC:31686	DMRTC1B	DMRT like family C1B	ENSG00000184911	728656	NULL								x
HGNC:37121	DNAH10OS	dynein axonemal heavy chain 10 opposite strand	ENSG00000250091	642797	NULL				x
HGNC:52385	DPEP2NB	DPEP2 neighbor	ENSG00000263201	100131303	NULL						x
HGNC:3079	DUX1	double homeobox 1	NULL	26584	NULL				x
HGNC:3081	DUX3	double homeobox 3	NULL	26582	NULL				x
HGNC:50800	DUX4	double homeobox 4	ENSG00000260596	100288687	NULL							x
HGNC:3083	DUX5	double homeobox 5	NULL	26581	NULL				x
HGNC:28482	DYNLT2B	dynein light chain Tctex-type 2B	ENSG00000213123	255758	Dynein 2 complex subunits | Dyneins, axonemal inner arm I1/f complex subunits					x
HGNC:3129	EBI3	Epstein-Barr virus induced 3	ENSG00000105246	10148	Minor histocompatibility antigens | Fibronectin type III domain containing		x
HGNC:39430	EBLN1	endogenous Bornavirus like nucleoprotein 1	ENSG00000223601	340900	NULL		x
HGNC:25493	EBLN2	endogenous Bornavirus like nucleoprotein 2	ENSG00000255423	55096	NULL		x
HGNC:35454	ECSCR	endothelial cell surface expressed chemotaxis and apoptosis regulator	ENSG00000249751	641700	NULL					x								x
HGNC:53168	EDDM13	epididymal protein 13	ENSG00000267710	100506374	NULL						x
HGNC:53611	EEF1AKMT4	EEF1A lysine methyltransferase 4	ENSG00000284753	110599564	7BS protein lysine methyltransferases						x
HGNC:3212	EEF1E1	eukaryotic translation elongation factor 1 epsilon 1	ENSG00000124802	9521	Small nucleolar RNA protein coding host genes					x								x
HGNC:3252	EIF1AY	eukaryotic translation initiation factor 1A Y-linked	ENSG00000198692	9086	NULL												x
HGNC:43863	EIF2S3B	eukaryotic translation initiation factor 2 subunit gamma B	ENSG00000180574	255308	NULL										x
HGNC:3279	EIF3C	eukaryotic translation initiation factor 3 subunit C	ENSG00000184110	8663	Eukaryotic translation initiation factor 3 | MicroRNA protein coding host genes							x
HGNC:26347	EIF3CL	eukaryotic translation initiation factor 3 subunit C like	ENSG00000205609	728689	Armadillo like helical domain containing							x
HGNC:17419	EIF5AL1	eukaryotic translation initiation factor 5A like 1	ENSG00000253626	143244	NULL							x
HGNC:28089	EOLA1	endothelium and lymphocyte associated ASCH domain 1	ENSG00000197620	91966	NULL									x
HGNC:17402	EOLA2	endothelium and lymphocyte associated ASCH domain 2	ENSG00000197021	541578	NULL									x
HGNC:15932	EPPIN	epididymal peptidase inhibitor	ENSG00000101448	57119	WAP four-disulfide core domain containing					x
HGNC:3437	ERCC5	ERCC excision repair 5, endonuclease	ENSG00000134899	2073	Xeroderma pigmentosum complementation groups | ERCC excision repair associated					x
HGNC:3454	ERV3-1	endogenous retrovirus group 3 member 1, envelope	ENSG00000213462	2086	Envelope ERV derived genes		x
HGNC:42970	ERVMER34-1	endogenous retrovirus group MER34 member 1, envelope	ENSG00000226887	100288413	Envelope ERV derived genes		x
HGNC:26501	ERVV-1	endogenous retrovirus group V member 1, envelope	ENSG00000269526	147664	Envelope ERV derived genes		x
HGNC:39051	ERVV-2	endogenous retrovirus group V member 2, envelope	ENSG00000268964	100271846	Envelope ERV derived genes		x
HGNC:13525	ERVW-1	endogenous retrovirus group W member 1, envelope	ENSG00000242950	30816	NULL		x
HGNC:53449	ETDA	embryonic testis differentiation homolog A	ENSG00000238210	101928677	NULL							x
HGNC:44269	ETDB	embryonic testis differentiation homolog B	ENSG00000224107	100129515	NULL							x
HGNC:53450	ETDC	embryonic testis differentiation homolog C	ENSG00000283644	110806299	NULL							x
HGNC:3499	EVI2A	ecotropic viral integration site 2A	ENSG00000126860	2123	NULL		x
HGNC:35236	EVPLL	envoplakin like	ENSG00000214860	645027	Plakins									x
HGNC:53433	EXOC1L	exocyst complex component 1 like	ENSG00000250821	644145	NULL								x
HGNC:21555	EYS	eyes shut homolog	ENSG00000188107	346007	NULL		x
HGNC:3547	F8A1	coagulation factor VIII associated 1	ENSG00000288722	8263	NULL							x
HGNC:31849	F8A2	coagulation factor VIII associated 2	ENSG00000288709	474383	NULL							x
HGNC:31850	F8A3	coagulation factor VIII associated 3	ENSG00000277150	474384	NULL							x
HGNC:24252	FAHD2A	fumarylacetoacetate hydrolase domain containing 2A	ENSG00000115042	51011	NULL												x
HGNC:25318	FAHD2B	fumarylacetoacetate hydrolase domain containing 2B	ENSG00000144199	151313	NULL												x
HGNC:23389	FAM120AOS	family with sequence similarity 120A opposite strand	ENSG00000188938	158293	NULL		x
HGNC:29940	FAM153A	family with sequence similarity 153 member A	ENSG00000170074	285596	NULL								x
HGNC:27323	FAM153B	family with sequence similarity 153 member B	ENSG00000182230	202134	NULL								x
HGNC:30114	FAM156A	family with sequence similarity 156 member A	ENSG00000268350	29057	NULL									x
HGNC:31962	FAM156B	family with sequence similarity 156 member B	ENSG00000179304	727866	NULL									x
HGNC:44268	FAM236A	family with sequence similarity 235 member A	ENSG00000275520	100129407	NULL									x
HGNC:52640	FAM236B	family with sequence similarity 236 member B	ENSG00000268994	100132304	NULL									x
HGNC:52641	FAM236C	family with sequence similarity 236 member C	ENSG00000283594	109729126	NULL									x
HGNC:52642	FAM236D	family with sequence similarity 236 member D	ENSG00000225396	105373251	NULL									x
HGNC:53430	FAM240B	family with sequence similarity 240 member B	ENSG00000283329	110806297	NULL			x
HGNC:54200	FAM240C	family with sequence similarity 240 member C	ENSG00000216921	114515522	NULL			x
HGNC:54844	FAM246A	family with sequence similarity 246 member A	ENSG00000286102	117134598	NULL									x
HGNC:54843	FAM246B	family with sequence similarity 246 member B	ENSG00000286175	117134597	NULL									x
HGNC:54842	FAM246C	family with sequence similarity 246 member C (gene/pseudogene)	ENSG00000286025	117134596	NULL									x
HGNC:23436	FAM25A	family with sequence similarity 25 member A	ENSG00000188100	643161	NULL									x
HGNC:23586	FAM25C	family with sequence similarity 25 member C	ENSG00000276430	644054	NULL									x
HGNC:23590	FAM25G	family with sequence similarity 25 member G	ENSG00000189090	100133093	NULL									x
HGNC:29962	FAM47A	family with sequence similarity 47 member A	ENSG00000185448	158724	NULL								x
HGNC:34343	FAM47E	family with sequence similarity 47 member E	ENSG00000189157	100129583	NULL					x								x
HGNC:24044	FAM72A	family with sequence similarity 72 member A	ENSG00000196550	729533	NULL									x
HGNC:24805	FAM72B	family with sequence similarity 72 member B	ENSG00000188610	653820	NULL									x
HGNC:30602	FAM72C	family with sequence similarity 72 member C	ENSG00000263513	554282	NULL									x
HGNC:33593	FAM72D	family with sequence similarity 72 member D	ENSG00000215784	728833	NULL									x
HGNC:28268	FAM86B1	family with sequence similarity 86 member B1	ENSG00000186523	85002	NULL									x
HGNC:32222	FAM86B2	family with sequence similarity 86 member B2	ENSG00000145002	653333	NULL									x
HGNC:43746	FAM90A26	family with sequence similarity 90 member A26	ENSG00000229924	100287045	NULL							x
HGNC:17875	FBXL8	F-box and leucine rich repeat protein 8	ENSG00000135722	55336	F-box and leucine rich repeat proteins					x								x
HGNC:1211	FBXW10	F-box and WD repeat domain containing 10	ENSG00000171931	10517	F-box and WD repeat domain containing | WD repeat domain containing							x
HGNC:3614	FCGR1B	Fc fragment of IgG receptor Ib	ENSG00000198019	2210	Immunoglobulin like domain containing							x
HGNC:3618	FCGR2B	Fc fragment of IgG receptor IIb	ENSG00000072694	2213	Immunoglobulin like domain containing | CD molecules							x
HGNC:15626	FCGR2C	Fc fragment of IgG receptor IIc (gene/pseudogene)	ENSG00000244682	9103	CD molecules							x
HGNC:3619	FCGR3A	Fc fragment of IgG receptor IIIa	ENSG00000203747	2214	Immunoglobulin like domain containing | CD molecules							x
HGNC:3620	FCGR3B	Fc fragment of IgG receptor IIIb	ENSG00000162747	2215	Immunoglobulin like domain containing | CD molecules							x
HGNC:4499	FFAR3	free fatty acid receptor 3	ENSG00000185897	2865	Free fatty acid receptors									x
HGNC:3785	FNTB	farnesyltransferase, CAAX box, beta	ENSG00000257365	2342	NULL					x								x
HGNC:3788	FOLH1	folate hydrolase 1	ENSG00000086205	2346	NULL										x
HGNC:3805	FOXD4	forkhead box D4	ENSG00000170122	2298	Forkhead boxes							x
HGNC:18521	FOXD4L1	forkhead box D4 like 1	ENSG00000184492	200350	Forkhead boxes							x
HGNC:18523	FOXD4L3	forkhead box D4 like 3	ENSG00000187559	286380	Forkhead boxes							x
HGNC:23762	FOXD4L4	forkhead box D4 like 4	ENSG00000184659	349334	Forkhead boxes							x
HGNC:18522	FOXD4L5	forkhead box D4 like 5	ENSG00000204779	653427	Forkhead boxes							x
HGNC:31986	FOXD4L6	forkhead box D4 like 6	ENSG00000273514	653404	Forkhead boxes							x
HGNC:54201	FOXL3	forkhead box L3	ENSG00000248767	116033993	NULL						x
HGNC:3822	FOXO3B	forkhead box O3B	ENSG00000240445	2310	NULL									x
HGNC:3827	FPR2	formyl peptide receptor 2	ENSG00000171049	2358	Formyl peptide receptors | Leukotriene receptors							x						x
HGNC:19136	FRG2	FSHD region gene 2	ENSG00000205097	448831	NULL							x
HGNC:33518	FRG2B	FSHD region gene 2 family member B	ENSG00000225899	441581	NULL							x
HGNC:4098	GAGE1	G antigen 1	ENSG00000205777	2543	GAGE family							x
HGNC:30968	GAGE10	G antigen 10	ENSG00000215274	102724473	GAGE family							x
HGNC:26779	GAGE12B	G antigen 12B	ENSG00000236737	729428	GAGE family							x
HGNC:28402	GAGE12C	G antigen 12C	ENSG00000237671	729422	GAGE family							x
HGNC:31904	GAGE12D	G antigen 12D	ENSG00000227488	100132399	GAGE family							x
HGNC:31905	GAGE12E	G antigen 12E	ENSG00000216649	729431	GAGE family							x
HGNC:31906	GAGE12F	G antigen 12F	ENSG00000236362	100008586	GAGE family							x
HGNC:31907	GAGE12G	G antigen 12G	ENSG00000215269	645073	GAGE family							x
HGNC:31908	GAGE12H	G antigen 12H	ENSG00000224902	729442	GAGE family							x
HGNC:4105	GAGE12I	G antigen 12I	NULL	26748	GAGE family							x
HGNC:17778	GAGE12J	G antigen 12J	ENSG00000224659	729396	GAGE family							x
HGNC:29081	GAGE13	G antigen 13	ENSG00000274274	645051	GAGE family							x
HGNC:4099	GAGE2A	G antigen 2A	ENSG00000189064	729447	GAGE family							x
HGNC:31957	GAGE2B	G antigen 2B	NULL	645037	GAGE family							x
HGNC:31958	GAGE2C	G antigen 2C	NULL	2574	GAGE family							x
HGNC:31959	GAGE2D	G antigen 2D	NULL	729408	GAGE family							x
HGNC:31960	GAGE2E	G antigen 2E	ENSG00000275113	26749	GAGE family							x
HGNC:4101	GAGE4	G antigen 4	NULL	2576	GAGE family					x
HGNC:4102	GAGE5	G antigen 5	NULL	2577	GAGE family					x
HGNC:4103	GAGE6	G antigen 6	NULL	2578	GAGE family					x
HGNC:4104	GAGE7	G antigen 7	NULL	2579	GAGE family					x
HGNC:4106	GAGE8	G antigen 8	NULL	100101629	GAGE family					x
HGNC:4126	GALNT4	polypeptide N-acetylgalactosaminyltransferase 4	ENSG00000257594	8693	Polypeptide N-acetylgalactosaminyltransferases							x
HGNC:1273	GATD3	glutamine amidotransferase class 1 domain containing 3	ENSG00000160221	8209	Glutamine amidotransferase class 1 domain containing								x
HGNC:4250	GGT1	gamma-glutamyltransferase 1	ENSG00000100031	2678	Gamma-glutamyltransferases | CD molecules							x
HGNC:4251	GGT2	gamma-glutamyltransferase 2	ENSG00000133475	728441	Gamma-glutamyltransferases							x
HGNC:4253	GGTA1	glycoprotein alpha-galactosyltransferase 1 (inactive)	ENSG00000204136	2681	NULL								x
HGNC:18596	GGTLC2	gamma-glutamyltransferase light chain 2	ENSG00000100121	91227	Gamma-glutamyltransferases							x
HGNC:33426	GGTLC3	gamma-glutamyltransferase light chain family member 3	ENSG00000274252	728226	Gamma-glutamyltransferases							x
HGNC:4261	GH1	growth hormone 1	ENSG00000259384	2688	Growth hormone family							x
HGNC:4262	GH2	growth hormone 2	ENSG00000136487	2689	Growth hormone family							x
HGNC:18005	GIMAP5	GTPase, IMAP family member 5	ENSG00000196329	55340	GTPases, IMAP							x
HGNC:4289	GK	glycerol kinase	ENSG00000198814	2710	Glycerol kinases		x
HGNC:4336	GLUD2	glutamate dehydrogenase 2	ENSG00000182890	2747	NULL							x
HGNC:13567	GOLGA6A	golgin A6 family member A	ENSG00000159289	342096	Golgin related							x
HGNC:32205	GOLGA6B	golgin A6 family member B	ENSG00000215186	55889	Golgin related							x
HGNC:32206	GOLGA6C	golgin A6 family member C	ENSG00000167195	653641	Golgin related							x
HGNC:32204	GOLGA6D	golgin A6 family member D	ENSG00000140478	653643	Golgin related							x
HGNC:37444	GOLGA6L1	golgin A6 family like 1	ENSG00000273976	283767	Golgin related							x
HGNC:37228	GOLGA6L10	golgin A6 family like 10	ENSG00000278662	647042	Golgin related							x
HGNC:49416	GOLGA6L19	golgin A6 family like 19	NULL	101927601	Golgin related							x
HGNC:26695	GOLGA6L2	golgin A6 family like 2	ENSG00000174450	283685	Golgin related							x
HGNC:50289	GOLGA6L22	golgin A6 family like 22	ENSG00000277865	440243	Golgin related							x
HGNC:27256	GOLGA6L4	golgin A6 family like 4	ENSG00000184206	643707	Golgin related							x
HGNC:37225	GOLGA6L6	golgin A6 family like 6	ENSG00000277322	727832	Golgin related							x
HGNC:37442	GOLGA6L7	golgin A6 family like 7	ENSG00000261649	728310	Golgin related							x
HGNC:37229	GOLGA6L9	golgin A6 family like 9	ENSG00000197978	440295	Golgin related							x
HGNC:31972	GOLGA8A	golgin A8 family member A	ENSG00000175265	23015	Golgin related | Cilia and flagella associated | MicroRNA protein coding host genes							x
HGNC:31973	GOLGA8B	golgin A8 family member B	ENSG00000215252	440270	Golgin related | MicroRNA protein coding host genes							x
HGNC:32378	GOLGA8F	golgin A8 family member F	ENSG00000153684	100132565	Golgin related							x
HGNC:25328	GOLGA8G	golgin A8 family member G	ENSG00000183629	283768	Golgin related							x
HGNC:37443	GOLGA8H	golgin A8 family member H	ENSG00000261794	728498	Golgin related							x
HGNC:38650	GOLGA8J	golgin A8 family member J	ENSG00000179938	653073	Golgin related							x
HGNC:38652	GOLGA8K	golgin A8 family member K	ENSG00000249931	653125	Golgin related							x
HGNC:44404	GOLGA8M	golgin A8 family member M	ENSG00000188626	653720	Golgin related							x
HGNC:44405	GOLGA8N	golgin A8 family member N	ENSG00000232653	643699	Golgin related							x
HGNC:44406	GOLGA8O	golgin A8 family member O	ENSG00000206127	728047	Golgin related							x
HGNC:44408	GOLGA8Q	golgin A8 family member Q	ENSG00000178115	727909	Golgin related							x
HGNC:44407	GOLGA8R	golgin A8 family member R	ENSG00000186399	101059918	Golgin related							x
HGNC:44409	GOLGA8S	golgin A8 family member S	ENSG00000261739	653061	Golgin related							x
HGNC:44410	GOLGA8T	golgin A8 family member T	ENSG00000261247	653075	Golgin related							x
HGNC:4431	GOSR2	golgi SNAP receptor complex member 2	ENSG00000108433	9570	SNAREs | MicroRNA protein coding host genes					x								x
HGNC:4500	GPR42	G protein-coupled receptor 42	ENSG00000126251	2866	G protein-coupled receptors, Class A orphans							x
HGNC:31984	GPR89A	G protein-coupled receptor 89A	ENSG00000117262	653519	7TM uncharacterized proteins									x
HGNC:13840	GPR89B	G protein-coupled receptor 89B	ENSG00000188092	51463	7TM uncharacterized proteins									x
HGNC:37240	GRAPL	GRB2 related adaptor protein like	ENSG00000189152	400581	SH2 domain containing										x
HGNC:27549	GREP1	glycine rich extracellular protein 1	ENSG00000262152	283875	NULL						x
HGNC:4634	GSTM2	glutathione S-transferase mu 2	ENSG00000213366	2946	Soluble glutathione S-transferases							x
HGNC:4641	GSTT1	glutathione S-transferase theta 1	ENSG00000277656	2952	Soluble glutathione S-transferases				x
HGNC:4642	GSTT2	glutathione S-transferase theta 2 (gene/pseudogene)	ENSG00000099984	2953	Soluble glutathione S-transferases									x
HGNC:33437	GSTT2B	glutathione S-transferase theta 2B	ENSG00000133433	653689	Soluble glutathione S-transferases									x
HGNC:26930	GSTT4	glutathione S-transferase theta 4	ENSG00000276950	25774	Soluble glutathione S-transferases								x
HGNC:4656	GTF2H2	general transcription factor IIH subunit 2	ENSG00000145736	2966	Nucleotide excision repair | General transcription factor IIH complex subunits									x
HGNC:31394	GTF2H2C	GTF2H2 family member C	ENSG00000183474	728340	NULL									x
HGNC:35418	GTF2H2C_2	GTF2H2 family member C, copy 2	NULL	730394	NULL				x
HGNC:30775	GTF2IRD2	GTF2I repeat domain containing 2	ENSG00000196275	84163	NULL									x
HGNC:33125	GTF2IRD2B	GTF2I repeat domain containing 2B	ENSG00000174428	389524	NULL									x
HGNC:30189	GTPBP6	GTP binding protein 6 (putative)	ENSG00000178605	8225	Pseudoautosomal region 1						x
HGNC:55126	GUCA1ANB	GUCA1A neighbor	ENSG00000214732	114841037	NULL		x
HGNC:4703	GYPB	glycophorin B (MNS blood group)	ENSG00000250361	2994	Blood group antigens | CD molecules							x
HGNC:4705	GYPE	glycophorin E (MNS blood group)	ENSG00000197465	2996	Blood group antigens							x
HGNC:53960	H2AL3	H2A.L variant histone 3	ENSG00000229674	115482686	H2A histones							x						x
HGNC:4762	H2BS1	H2B.S histone 1	ENSG00000234289	54145	H2B histones							x
HGNC:32060	H3-2 (since updated to H3-7)	H3.2 histone (putative) (since updated to "H3.7 histone (putative)")	ENSG00000273213	440686	H3 histones							x
HGNC:33164	H3-5	H3.5 histone	ENSG00000188375	440093	H3 histones							x						x
HGNC:43735	H3Y1	H3.Y histone 1	ENSG00000269466	391769	H3 histones							x						x
HGNC:43734	H3Y2	H3.Y histone 2	ENSG00000268799	340096	H3 histones							x						x
HGNC:4823	HBA1	hemoglobin subunit alpha 1	ENSG00000206172	3039	Hemoglobin subunits										x
HGNC:4824	HBA2	hemoglobin subunit alpha 2	ENSG00000188536	3040	Hemoglobin subunits										x
HGNC:4831	HBG1	hemoglobin subunit gamma 1	ENSG00000213934	3047	Hemoglobin subunits										x
HGNC:4832	HBG2	hemoglobin subunit gamma 2	ENSG00000196565	3048	Hemoglobin subunits										x
HGNC:24827	HCAR2	hydroxycarboxylic acid receptor 2	ENSG00000182782	338442	Hydroxycarboxylic acid receptors										x
HGNC:27780	HCG22	HLA complex group 22 (gene/pseudogene)	ENSG00000228789	285834	NULL		x
HGNC:34400	HEPN1	hepatocellular carcinoma, down-regulated 1	ENSG00000221932	641654	NULL		x
HGNC:26984	HIGD2B	HIG1 hypoxia inducible domain family member 2B	ENSG00000175202	123346	NULL										x
HGNC:4931	HLA-A	major histocompatibility complex, class I, A	ENSG00000206503	3105	C1-set domain containing | Histocompatibility complex							x
HGNC:4932	HLA-B	major histocompatibility complex, class I, B	ENSG00000234745	3106	C1-set domain containing | Histocompatibility complex | MicroRNA protein coding host genes							x
HGNC:4933	HLA-C	major histocompatibility complex, class I, C	ENSG00000204525	3107	C1-set domain containing | Histocompatibility complex							x
HGNC:4934	HLA-DMA	major histocompatibility complex, class II, DM alpha	ENSG00000204257	3108	C1-set domain containing | Histocompatibility complex							x
HGNC:4935	HLA-DMB	major histocompatibility complex, class II, DM beta	ENSG00000242574	3109	C1-set domain containing | Histocompatibility complex							x
HGNC:4936	HLA-DOA	major histocompatibility complex, class II, DO alpha	ENSG00000204252	3111	C1-set domain containing | Histocompatibility complex							x
HGNC:4937	HLA-DOB	major histocompatibility complex, class II, DO beta	ENSG00000241106	3112	C1-set domain containing | Histocompatibility complex							x
HGNC:4938	HLA-DPA1	major histocompatibility complex, class II, DP alpha 1	ENSG00000231389	3113	C1-set domain containing | Histocompatibility complex							x
HGNC:4940	HLA-DPB1	major histocompatibility complex, class II, DP beta 1	ENSG00000223865	3115	C1-set domain containing | Histocompatibility complex							x
HGNC:4942	HLA-DQA1	major histocompatibility complex, class II, DQ alpha 1	ENSG00000196735	3117	C1-set domain containing | Histocompatibility complex							x
HGNC:4943	HLA-DQA2	major histocompatibility complex, class II, DQ alpha 2	ENSG00000237541	3118	C1-set domain containing | Histocompatibility complex							x
HGNC:4944	HLA-DQB1	major histocompatibility complex, class II, DQ beta 1	ENSG00000179344	3119	C1-set domain containing | Histocompatibility complex							x
HGNC:4945	HLA-DQB2	major histocompatibility complex, class II, DQ beta 2	ENSG00000232629	3120	C1-set domain containing | Histocompatibility complex							x
HGNC:4947	HLA-DRA	major histocompatibility complex, class II, DR alpha	ENSG00000204287	3122	C1-set domain containing | Histocompatibility complex							x
HGNC:4948	HLA-DRB1	major histocompatibility complex, class II, DR beta 1	ENSG00000196126	3123	C1-set domain containing | Histocompatibility complex							x
HGNC:4951	HLA-DRB3	major histocompatibility complex, class II, DR beta 3	ENSG00000196101	3125	C1-set domain containing | Histocompatibility complex							x
HGNC:4952	HLA-DRB4	major histocompatibility complex, class II, DR beta 4	ENSG00000227357	3126	C1-set domain containing | Histocompatibility complex							x
HGNC:4953	HLA-DRB5	major histocompatibility complex, class II, DR beta 5	ENSG00000198502	3127	C1-set domain containing | Histocompatibility complex							x
HGNC:4962	HLA-E	major histocompatibility complex, class I, E	ENSG00000204592	3133	C1-set domain containing | Histocompatibility complex							x
HGNC:4963	HLA-F	major histocompatibility complex, class I, F	ENSG00000204642	3134	C1-set domain containing | Histocompatibility complex							x
HGNC:4964	HLA-G	major histocompatibility complex, class I, G	ENSG00000204632	3135	C1-set domain containing | Histocompatibility complex							x
HGNC:21293	HMCN2	hemicentin 2	ENSG00000148357	256158	Fibulins | I-set domain containing												x	x
HGNC:29677	HMHB1	histocompatibility minor HB-1	ENSG00000158497	57824	Minor histocompatibility antigens										x
HGNC:27067	HNRNPA1L2	heterogeneous nuclear ribonucleoprotein A1 like 2	ENSG00000139675	144983	RNA binding motif containing | Heterogeneous nuclear ribonucleoproteins						x
HGNC:29295	HNRNPCL1	heterogeneous nuclear ribonucleoprotein C like 1	ENSG00000179172	343069	RNA binding motif containing							x
HGNC:48813	HNRNPCL2	heterogeneous nuclear ribonucleoprotein C like 2	ENSG00000275774	440563	NULL							x
HGNC:51235	HNRNPCL3	heterogeneous nuclear ribonucleoprotein C like 3	ENSG00000277058	649330	NULL							x
HGNC:51333	HNRNPCL4	heterogeneous nuclear ribonucleoprotein C like 4	ENSG00000179412	101060301	NULL							x
HGNC:5141	HP	haptoglobin	ENSG00000257017	3240	Sushi domain containing										x
HGNC:5156	HPR	haptoglobin-related protein	ENSG00000261701	3250	Sushi domain containing										x
HGNC:55085	HRURF	HR upstream open reading frame	ENSG00000288677	120766137	NULL								x
HGNC:5217	HSD3B1	hydroxy-delta-5-steroid dehydrogenase, 3 beta- and steroid delta-isomerase 1	ENSG00000203857	3283	Short chain dehydrogenase/reductase superfamily										x
HGNC:29603	HSFX1	heat shock transcription factor family, X-linked 1	ENSG00000171116	100506164	NULL									x
HGNC:32701	HSFX2	heat shock transcription factor family, X-linked 2	ENSG00000268738	100130086	NULL									x
HGNC:52395	HSFX3	heat shock transcription factor family, X-linked member 3	ENSG00000283697	101928917	NULL									x
HGNC:52398	HSFX4	heat shock transcription factor family, X-linked member 4	ENSG00000283463	101927685	NULL									x
HGNC:18568	HSFY1	heat shock transcription factor Y-linked 1	ENSG00000172468	86614	NULL									x
HGNC:23950	HSFY2	heat shock transcription factor Y-linked 2	ENSG00000169953	159119	NULL									x
HGNC:5232	HSPA1A	heat shock protein family A (Hsp70) member 1A	ENSG00000204389	3303	TIM23 complex | Heat shock 70kDa proteins									x
HGNC:5233	HSPA1B	heat shock protein family A (Hsp70) member 1B	ENSG00000204388	3304	TIM23 complex | Heat shock 70kDa proteins									x
HGNC:53111	HTD2	hydroxyacyl-thioester dehydratase type 2	ENSG00000255154	109703458	NULL			x										x
HGNC:17087	ICOSLG	inducible T cell costimulator ligand	ENSG00000160223	23308	Receptor ligands | C2-set domain containing | V-set domain containing | B7 family | CD molecules								x
HGNC:18550	IER3IP1	immediate early response 3 interacting protein 1	ENSG00000134049	51124	NULL					x								x	approved manually
HGNC:5417	IFNA1	interferon alpha 1	ENSG00000197919	3439	Interferons							x
HGNC:5418	IFNA10	interferon alpha 10	ENSG00000186803	3446	Interferons							x
HGNC:5419	IFNA13	interferon alpha 13	ENSG00000233816	3447	Interferons							x
HGNC:5421	IFNA16	interferon alpha 16	ENSG00000147885	3449	Interferons							x
HGNC:5422	IFNA17	interferon alpha 17	ENSG00000234829	3451	Interferons							x
HGNC:5425	IFNA4	interferon alpha 4	ENSG00000236637	3441	Interferons							x
HGNC:5428	IFNA7	interferon alpha 7	ENSG00000214042	3444	Interferons							x
HGNC:18364	IFNL2	interferon lambda 2	ENSG00000183709	282616	Interferons							x
HGNC:18365	IFNL3	interferon lambda 3	ENSG00000197110	282617	Interferons							x
HGNC:44480	IFNL4	interferon lambda 4 (gene/pseudogene)	ENSG00000272395	101180976	NULL							x
HGNC:32931	IGFL4	IGF like family member 4	ENSG00000204869	444882	IGF like family							x
HGNC:5870	IGLL1	immunoglobulin lambda like polypeptide 1	ENSG00000128322	3543	C1-set domain containing | CD molecules							x
HGNC:38476	IGLL5	immunoglobulin lambda like polypeptide 5	ENSG00000254709	100423062	C1-set domain containing							x
HGNC:13324	INO80B	INO80 complex subunit B	ENSG00000115274	83444	INO80 complex | Zinc fingers HIT-type					x								x	approved manually
HGNC:6201	JTB	jumping translocation breakpoint	ENSG00000143543	10899	NULL		x
HGNC:21031	KAAG1	kidney associated antigen 1	ENSG00000146049	353219	NULL						x
HGNC:6240	KCNE1	potassium voltage-gated channel subfamily E regulatory subunit 1	ENSG00000180509	3753	Potassium voltage-gated channel regulatory subunits								x
HGNC:39080	KCNJ18	potassium inwardly rectifying channel subfamily J member 18	ENSG00000260458	100134444	Potassium inwardly rectifying channel subfamily J								x
HGNC:21366	KHDC1	KH domain containing 1	ENSG00000135314	80759	NULL					x
HGNC:6329	KIR2DL1	killer cell immunoglobulin like receptor, two Ig domains and long cytoplasmic tail 1	ENSG00000125498	3802	Killer cell immunoglobulin like receptors | CD molecules							x
HGNC:6330	KIR2DL2	killer cell immunoglobulin like receptor, two Ig domains and long cytoplasmic tail 2	NULL	3803	Killer cell immunoglobulin like receptors | CD molecules							x
HGNC:6331	KIR2DL3	killer cell immunoglobulin like receptor, two Ig domains and long cytoplasmic tail 3	ENSG00000243772	3804	Killer cell immunoglobulin like receptors | CD molecules							x
HGNC:6332	KIR2DL4	killer cell immunoglobulin like receptor, two Ig domains and long cytoplasmic tail 4	ENSG00000189013	3805	Killer cell immunoglobulin like receptors | CD molecules							x
HGNC:16345	KIR2DL5A	killer cell immunoglobulin like receptor, two Ig domains and long cytoplasmic tail 5A	ENSG00000274143	57292	Killer cell immunoglobulin like receptors | CD molecules							x
HGNC:16346	KIR2DL5B	killer cell immunoglobulin like receptor, two Ig domains and long cytoplasmic tail 5B	NULL	553128	Killer cell immunoglobulin like receptors							x
HGNC:6333	KIR2DS1	killer cell immunoglobulin like receptor, two Ig domains and short cytoplasmic tail 1	ENSG00000276387	3806	Killer cell immunoglobulin like receptors | CD molecules							x
HGNC:6334	KIR2DS2	killer cell immunoglobulin like receptor, two Ig domains and short cytoplasmic tail 2	NULL	100132285	Killer cell immunoglobulin like receptors | CD molecules							x
HGNC:6335	KIR2DS3	killer cell immunoglobulin like receptor, two Ig domains and short cytoplasmic tail 3	NULL	3808	Killer cell immunoglobulin like receptors							x
HGNC:6336	KIR2DS4	killer cell immunoglobulin like receptor, two Ig domains and short cytoplasmic tail 4	ENSG00000221957	3809	Killer cell immunoglobulin like receptors | CD molecules							x
HGNC:6337	KIR2DS5	killer cell immunoglobulin like receptor, two Ig domains and short cytoplasmic tail 5	NULL	3810	Killer cell immunoglobulin like receptors | CD molecules							x
HGNC:6338	KIR3DL1	killer cell immunoglobulin like receptor, three Ig domains and long cytoplasmic tail 1	ENSG00000167633	3811	Killer cell immunoglobulin like receptors | CD molecules							x
HGNC:6339	KIR3DL2	killer cell immunoglobulin like receptor, three Ig domains and long cytoplasmic tail 2	ENSG00000240403	3812	Killer cell immunoglobulin like receptors | CD molecules							x
HGNC:16312	KIR3DL3	killer cell immunoglobulin like receptor, three Ig domains and long cytoplasmic tail 3	ENSG00000242019	115653	Killer cell immunoglobulin like receptors | CD molecules							x
HGNC:6340	KIR3DS1	killer cell immunoglobulin like receptor, three Ig domains and short cytoplasmic tail 1	ENSG00000275434	3813	Killer cell immunoglobulin like receptors							x
HGNC:51793	KLF18	Kruppel like factor 18	ENSG00000283039	105378952	Kruppel like factors								x					x
HGNC:6370	KLK9	kallikrein related peptidase 9	ENSG00000213022	284366	Kallikreins					x								x	manually approved
HGNC:6375	KLRC2	killer cell lectin like receptor C2	ENSG00000205809	3822	Killer cell lectin like receptors | C-type lectin domain containing | CD molecules								x
HGNC:6376	KLRC3	killer cell lectin like receptor C3	ENSG00000205810	3823	Killer cell lectin like receptors | C-type lectin domain containing								x
HGNC:6377	KLRC4	killer cell lectin like receptor C4	ENSG00000183542	8302	Killer cell lectin like receptors								x
HGNC:38708	KRBOX1	KRAB box domain containing 1	ENSG00000240747	100506243	NULL					x								x	approved manually, only in primates
HGNC:6444	KRT6B	keratin 6B	ENSG00000185479	3854	Keratins, type II							x						x
HGNC:20406	KRT6C	keratin 6C	ENSG00000170465	286887	Keratins, type II							x						x
HGNC:16772	KRTAP1-1	keratin associated protein 1-1	ENSG00000188581	81851	Keratin associated proteins							x
HGNC:16771	KRTAP1-3	keratin associated protein 1-3	ENSG00000221880	81850	Keratin associated proteins							x
HGNC:16777	KRTAP1-5	keratin associated protein 1-5	ENSG00000221852	83895	Keratin associated proteins							x
HGNC:22966	KRTAP10-1	keratin associated protein 10-1	ENSG00000215455	386677	Keratin associated proteins							x
HGNC:22972	KRTAP10-10	keratin associated protein 10-10	ENSG00000221859	353333	Keratin associated proteins							x
HGNC:20533	KRTAP10-12	keratin associated protein 10-12	ENSG00000189169	386685	Keratin associated proteins							x
HGNC:22968	KRTAP10-3	keratin associated protein 10-3	ENSG00000212935	386682	Keratin associated proteins							x
HGNC:20521	KRTAP10-4	keratin associated protein 10-4	ENSG00000215454	386672	Keratin associated proteins							x
HGNC:22969	KRTAP10-5	keratin associated protein 10-5	ENSG00000241123	386680	Keratin associated proteins							x
HGNC:20523	KRTAP10-6	keratin associated protein 10-6	ENSG00000188155	386674	Keratin associated proteins							x
HGNC:22970	KRTAP10-7	keratin associated protein 10-7	ENSG00000272804	386675	Keratin associated proteins							x
HGNC:20525	KRTAP10-8	keratin associated protein 10-8	ENSG00000187766	386681	Keratin associated proteins							x
HGNC:22971	KRTAP10-9	keratin associated protein 10-9	ENSG00000221837	386676	Keratin associated proteins							x
HGNC:20529	KRTAP12-1	keratin associated protein 12-1	ENSG00000187175	353332	Keratin associated proteins							x
HGNC:20530	KRTAP12-2	keratin associated protein 12-2	ENSG00000221864	353323	Keratin associated proteins							x
HGNC:18924	KRTAP13-1	keratin associated protein 13-1	ENSG00000198390	140258	Keratin associated proteins							x
HGNC:18925	KRTAP13-3	keratin associated protein 13-3	ENSG00000240432	337960	Keratin associated proteins							x
HGNC:18926	KRTAP13-4	keratin associated protein 13-4	ENSG00000186971	284827	Keratin associated proteins							x
HGNC:18936	KRTAP19-1	keratin associated protein 19-1	ENSG00000184351	337882	Keratin associated proteins							x
HGNC:18937	KRTAP19-2	keratin associated protein 19-2	ENSG00000186965	337969	Keratin associated proteins							x
HGNC:18938	KRTAP19-3	keratin associated protein 19-3	ENSG00000244025	337970	Keratin associated proteins							x
HGNC:18939	KRTAP19-4	keratin associated protein 19-4	ENSG00000186967	337971	Keratin associated proteins							x
HGNC:18940	KRTAP19-5	keratin associated protein 19-5	ENSG00000186977	337972	Keratin associated proteins							x
HGNC:18941	KRTAP19-6	keratin associated protein 19-6	ENSG00000186925	337973	Keratin associated proteins							x
HGNC:18942	KRTAP19-7	keratin associated protein 19-7	ENSG00000244362	337974	Keratin associated proteins							x
HGNC:33898	KRTAP19-8	keratin associated protein 19-8	ENSG00000206102	728299	Keratin associated proteins							x
HGNC:16775	KRTAP2-1	keratin associated protein 2-1	ENSG00000212725	81872	Keratin associated proteins							x
HGNC:18905	KRTAP2-2	keratin associated protein 2-2	ENSG00000214518	728279	Keratin associated proteins							x
HGNC:18906	KRTAP2-3	keratin associated protein 2-3	ENSG00000212724	730755	Keratin associated proteins							x
HGNC:18891	KRTAP2-4	keratin associated protein 2-4	ENSG00000213417	85294	Keratin associated proteins							x
HGNC:18944	KRTAP20-2	keratin associated protein 20-2	ENSG00000184032	337976	Keratin associated proteins							x
HGNC:34001	KRTAP20-3	keratin associated protein 20-3	ENSG00000206104	337985	Keratin associated proteins							x
HGNC:34002	KRTAP20-4	keratin associated protein 20-4	ENSG00000206105	100151643	Keratin associated proteins							x
HGNC:18945	KRTAP21-1	keratin associated protein 21-1	ENSG00000187005	337977	Keratin associated proteins							x
HGNC:18946	KRTAP21-2	keratin associated protein 21-2	ENSG00000187026	337978	Keratin associated proteins							x
HGNC:34216	KRTAP21-3	keratin associated protein 21-3	ENSG00000231068	100288323	Keratin associated proteins							x
HGNC:18947	KRTAP22-1	keratin associated protein 22-1	ENSG00000186924	337979	Keratin associated proteins							x
HGNC:37091	KRTAP22-2	keratin associated protein 22-2	ENSG00000206106	100288287	Keratin associated proteins							x
HGNC:16779	KRTAP3-2	keratin associated protein 3-2	ENSG00000212900	83897	Keratin associated proteins							x
HGNC:18907	KRTAP4-1	keratin associated protein 4-1	ENSG00000198443	85285	Keratin associated proteins							x
HGNC:18911	KRTAP4-11	keratin associated protein 4-11	ENSG00000212721	653240	Keratin associated proteins							x
HGNC:16776	KRTAP4-12	keratin associated protein 4-12	ENSG00000213416	83755	Keratin associated proteins							x
HGNC:16928	KRTAP4-4	keratin associated protein 4-4	ENSG00000171396	84616	Keratin associated proteins							x
HGNC:18909	KRTAP4-6	keratin associated protein 4-6	ENSG00000198090	81871	Keratin associated proteins							x
HGNC:18898	KRTAP4-7	keratin associated protein 4-7	ENSG00000240871	100132476	Keratin associated proteins							x
HGNC:17230	KRTAP4-8	keratin associated protein 4-8	ENSG00000204880	728224	Keratin associated proteins							x
HGNC:18910	KRTAP4-9	keratin associated protein 4-9	ENSG00000212722	100132386	Keratin associated proteins							x
HGNC:23596	KRTAP5-1	keratin associated protein 5-1	ENSG00000205869	387264	Keratin associated proteins							x
HGNC:23605	KRTAP5-10	keratin associated protein 5-10	ENSG00000204572	387273	Keratin associated proteins							x
HGNC:23597	KRTAP5-2	keratin associated protein 5-2	ENSG00000205867	440021	Keratin associated proteins							x
HGNC:23599	KRTAP5-4	keratin associated protein 5-4	ENSG00000241598	387267	Keratin associated proteins							x
HGNC:23601	KRTAP5-5	keratin associated protein 5-5	ENSG00000185940	439915	Keratin associated proteins							x
HGNC:23600	KRTAP5-6	keratin associated protein 5-6	ENSG00000205864	440023	Keratin associated proteins							x
HGNC:23602	KRTAP5-7	keratin associated protein 5-7	ENSG00000244411	440050	Keratin associated proteins							x
HGNC:23603	KRTAP5-8	keratin associated protein 5-8	ENSG00000241233	57830	Keratin associated proteins							x
HGNC:23604	KRTAP5-9	keratin associated protein 5-9	ENSG00000254997	3846	Keratin associated proteins							x
HGNC:18931	KRTAP6-1	keratin associated protein 6-1	ENSG00000184724	337966	Keratin associated proteins							x
HGNC:16926	KRTAP9-2	keratin associated protein 9-2	ENSG00000239886	83899	Keratin associated proteins							x
HGNC:16927	KRTAP9-3	keratin associated protein 9-3	ENSG00000204873	83900	Keratin associated proteins							x
HGNC:18902	KRTAP9-4	keratin associated protein 9-4	ENSG00000241595	85280	Keratin associated proteins							x
HGNC:18914	KRTAP9-6	keratin associated protein 9-6	ENSG00000212659	100507608	Keratin associated proteins							x
HGNC:18915	KRTAP9-7	keratin associated protein 9-7	ENSG00000180386	100505724	Keratin associated proteins							x
HGNC:17231	KRTAP9-8	keratin associated protein 9-8	ENSG00000187272	83901	Keratin associated proteins							x
HGNC:16773	KRTAP9-9	keratin associated protein 9-9	ENSG00000198083	81870	Keratin associated proteins							x
HGNC:28351	LBHD1	LBH domain containing 1	ENSG00000162194	79081	NULL								x
HGNC:29459	LCE1A	late cornified envelope 1A	ENSG00000186844	353131	Late cornified envelope proteins							x
HGNC:29465	LCE1D	late cornified envelope 1D	ENSG00000172155	353134	Late cornified envelope proteins							x
HGNC:29466	LCE1E	late cornified envelope 1E	ENSG00000186226	353135	Late cornified envelope proteins							x
HGNC:29467	LCE1F	late cornified envelope 1F	ENSG00000240386	353137	Late cornified envelope proteins							x
HGNC:29469	LCE2A	late cornified envelope 2A	ENSG00000187173	353139	Late cornified envelope proteins							x
HGNC:16610	LCE2B	late cornified envelope 2B	ENSG00000159455	26239	Late cornified envelope proteins							x
HGNC:29460	LCE2C	late cornified envelope 2C	ENSG00000187180	353140	Late cornified envelope proteins							x
HGNC:16518	LCE2D	late cornified envelope 2D	ENSG00000187223	353141	Late cornified envelope proteins							x
HGNC:16615	LCE3D	late cornified envelope 3D	ENSG00000163202	84648	Late cornified envelope proteins							x
HGNC:29463	LCE3E	late cornified envelope 3E	ENSG00000185966	353145	Late cornified envelope proteins							x
HGNC:16613	LCE4A	late cornified envelope 4A	ENSG00000187170	199834	Late cornified envelope proteins							x
HGNC:17337	LCN6	lipocalin 6	ENSG00000267206	158062	Lipocalins | MicroRNA protein coding host genes					x								x	approved in dog, macaque and pig
HGNC:30054	LGALS14	galectin 14	ENSG00000006659	56891	Galectins							x
HGNC:6568	LGALS7	galectin 7	ENSG00000205076	3963	Galectins							x
HGNC:34447	LGALS7B	galectin 7B	ENSG00000178934	653499	Galectins							x
HGNC:24842	LGALS9B	galectin 9B	ENSG00000170298	284194	Galectins							x
HGNC:33874	LGALS9C	galectin 9C	ENSG00000171916	654346	Galectins							x
HGNC:6572	LGI1	leucine rich glioma inactivated 1	ENSG00000108231	9211	LGI family		x
HGNC:6602	LILRA1	leukocyte immunoglobulin like receptor A1	ENSG00000104974	11024	Activating leukocyte immunoglobulin like receptors | CD molecules							x
HGNC:6603	LILRA2	leukocyte immunoglobulin like receptor A2	ENSG00000239998	11027	Activating leukocyte immunoglobulin like receptors | CD molecules							x
HGNC:6604	LILRA3	leukocyte immunoglobulin like receptor A3	NULL	11026	Activating leukocyte immunoglobulin like receptors | CD molecules							x
HGNC:15495	LILRA6	leukocyte immunoglobulin like receptor A6	ENSG00000244482	79168	Activating leukocyte immunoglobulin like receptors | CD molecules							x
HGNC:6605	LILRB1	leukocyte immunoglobulin like receptor B1	ENSG00000104972	10859	Inhibitory leukocyte immunoglobulin like receptors | CD molecules							x
HGNC:6606	LILRB2	leukocyte immunoglobulin like receptor B2	ENSG00000131042	10288	Ig-like cell adhesion molecule family | Inhibitory leukocyte immunoglobulin like receptors | CD molecules							x
HGNC:6607	LILRB3	leukocyte immunoglobulin like receptor B3	ENSG00000204577	11025	Inhibitory leukocyte immunoglobulin like receptors | CD molecules							x
HGNC:30047	LIMS3	LIM zinc finger domain containing 3	ENSG00000256977	96626	LIM domain containing | LIM zinc finger domain containing									x
HGNC:39941	LIMS4	LIM zinc finger domain containing 4	ENSG00000256671	100288695	LIM zinc finger domain containing									x
HGNC:53927	LITAFD	LITAF domain containing	ENSG00000283516	101929989	NULL								x
HGNC:28014	LNP1	leukemia NUP98 fusion partner 1	ENSG00000206535	348801	NULL		x
HGNC:6679	LPP	LIM domain containing preferred translocation partner in lipoma	ENSG00000145012	4026	Zyxin family | MicroRNA protein coding host genes		x
HGNC:29069	LRRC37A	leucine rich repeat containing 37A	ENSG00000176681	9884	NULL							x
HGNC:32404	LRRC37A2	leucine rich repeat containing 37 member A2	ENSG00000238083	474170	NULL							x
HGNC:32427	LRRC37A3	leucine rich repeat containing 37 member A3	ENSG00000176809	374819	NULL							x
HGNC:29070	LRRC37B	leucine rich repeat containing 37B	ENSG00000185158	114659	NULL							x
HGNC:55526	LRRC51	leucine rich repeat containing 51	ENSG00000184154	120356739	NULL					x
HGNC:21608	LUC7L2	LUC7 like 2, pre-mRNA splicing factor	ENSG00000146963	51631	NULL					x
HGNC:33955	LUZP6	leucine zipper protein 6	ENSG00000267697	767558	NULL
HGNC:13933	LY6G6F	lymphocyte antigen 6 family member G6F	ENSG00000204424	259215	V-set domain containing | LY6/PLAUR domain containing					x								x	manually approved
HGNC:6729	LY75	lymphocyte antigen 75	ENSG00000054219	4065	Scavenger receptors | Minor histocompatibility antigens | C-type lectin domain containing | CD molecules					x								x	approved in cow, pig, chimp and macaque
HGNC:30502	LYZL1	lysozyme like 1	ENSG00000120563	84569	Lysozymes, c-type										x
HGNC:29613	LYZL2	lysozyme like 2	ENSG00000151033	119180	Lysozymes, c-type										x
HGNC:6800	MAGEA2	MAGE family member A2	ENSG00000268606	4101	MAGE family							x
HGNC:19340	MAGEA2B	MAGE family member A2B	ENSG00000183305	266740	MAGE family							x
HGNC:6801	MAGEA3	MAGE family member A3	ENSG00000221867	4102	MAGE family							x
HGNC:6804	MAGEA6	MAGE family member A6	ENSG00000197172	4105	MAGE family							x
HGNC:6807	MAGEA9	MAGE family member A9	ENSG00000123584	4108	MAGE family							x
HGNC:31909	MAGEA9B	MAGE family member A9B	ENSG00000267978	728269	MAGE family							x
HGNC:6811	MAGEB4	MAGE family member B4	ENSG00000120289	4115	MAGE family							x
HGNC:23796	MAGEB6	MAGE family member B6	ENSG00000176746	158809	MAGE family							x
HGNC:6812	MAGEC1	MAGE family member C1	ENSG00000155495	9947	MAGE family							x
HGNC:23798	MAGEC3	MAGE family member C3	ENSG00000165509	139081	MAGE family							x
HGNC:22880	MAGED4B	MAGE family member D4B	ENSG00000187243	81557	MAGE family | Small nucleolar RNA protein coding host genes							x
HGNC:13352	MAP1LC3B	microtubule associated protein 1 light chain 3 beta	ENSG00000140941	81631	Autophagy related									x
HGNC:34390	MAP1LC3B2	microtubule associated protein 1 light chain 3 beta 2	ENSG00000258102	643246	Autophagy related									x
HGNC:53644	MARCOL	MARCO like	ENSG00000248109	105378220	NULL						x
HGNC:13961	MAS1L	MAS1 proto-oncogene like, G protein-coupled receptor	ENSG00000204687	116511	G protein-coupled receptors, Class A orphans							x
HGNC:6912	MATR3	matrin 3	ENSG00000015479	9782	Small nucleolar RNA protein coding host genes							x
HGNC:18532	MBD3L2	methyl-CpG binding domain protein 3 like 2	ENSG00000230522	125997	NULL									x
HGNC:53435	MBD3L2B	methyl-CpG binding domain protein 3 like 2B	ENSG00000196589	729458	NULL									x
HGNC:37205	MBD3L3	methyl-CpG binding domain protein 3 like 3	ENSG00000182315	653657	NULL									x
HGNC:37206	MBD3L4	methyl-CpG binding domain protein 3 like 4	ENSG00000205718	653656	NULL									x
HGNC:37204	MBD3L5	methyl-CpG binding domain protein 3 like 5	ENSG00000237247	284428	NULL									x
HGNC:40162	MED14OS	MED14 opposite strand	ENSG00000234636	100873985	NULL								x
HGNC:25755	METTL2A	methyltransferase 2A, methylcytidine	ENSG00000087995	339175	7BS DNA/RNA methyltransferases										x
HGNC:18272	METTL2B	methyltransferase 2B, methylcytidine	ENSG00000165055	55798	7BS DNA/RNA methyltransferases										x
HGNC:23672	MFSD14C	major facilitator superfamily domain containing 14C	ENSG00000196312	84278	NULL								x
HGNC:18432	MIA2	MIA SH3 domain ER export factor 2	ENSG00000150527	4253	MIA family | CTAGE family							x
HGNC:7090	MICA	MHC class I polypeptide-related sequence A	ENSG00000204520	100507436	C1-set domain containing										x
HGNC:7091	MICB	MHC class I polypeptide-related sequence B	ENSG00000204516	4277	C1-set domain containing										x
HGNC:7125	MLF1	myeloid leukemia factor 1	ENSG00000178053	4291	NULL		x
HGNC:44421	MMP24OS	MMP24 opposite strand	ENSG00000126005	101410538	NULL								x
HGNC:24549	MRFAP1	Morf4 family associated protein 1	ENSG00000179010	93621	NULL							x
HGNC:48649	MRLN	myoregulin	ENSG00000227877	100507027	NULL						x
HGNC:24802	MROH7	maestro heat like repeat family member 7	ENSG00000184313	374977	Maestro heat like repeat containing					x								x
HGNC:14036	MRPL30	mitochondrial ribosomal protein L30	ENSG00000185414	51263	Large subunit mitochondrial ribosomal proteins | Mitochondrial ribosomal proteins					x								x
HGNC:14047	MRPS17	mitochondrial ribosomal protein S17	ENSG00000239789	51373	Small subunit mitochondrial ribosomal proteins | Mitochondrial ribosomal proteins					x								x
HGNC:14284	MS4A4E	membrane spanning 4-domains A4E	ENSG00000214787	643680	Membrane spanning 4-domains | MicroRNA protein coding host genes							x
HGNC:55184	MSANTD5	Myb/SANT DNA binding domain containing 5	ENSG00000285891	102724657	Myb/SANT domain containing								x
HGNC:7328	MSH5	mutS homolog 5	ENSG00000204410	4439	MutS homologs					x								x
HGNC:7397	MT1E	metallothionein 1E	ENSG00000169715	4493	Metallothioneins							x
HGNC:7399	MT1G	metallothionein 1G	ENSG00000125144	4495	Metallothioneins							x
HGNC:7400	MT1H	metallothionein 1H	ENSG00000205358	4496	Metallothioneins							x
HGNC:14296	MT1M	metallothionein 1M	ENSG00000205364	4499	Metallothioneins							x
HGNC:27339	MTLN	mitoregulin	ENSG00000175701	205251	NULL						x
HGNC:37155	MTRNR2L1	MT-RNR2 like 1	ENSG00000256618	100462977	NULL								x
HGNC:37167	MTRNR2L10	MT-RNR2 like 10	ENSG00000256045	100463488	NULL								x
HGNC:37163	MTRNR2L6	MT-RNR2 like 6	ENSG00000270672	100463482	NULL								x
HGNC:37165	MTRNR2L8	MT-RNR2 like 8	ENSG00000255823	100463486	MicroRNA protein coding host genes								x
HGNC:7510	MUC12	mucin 12, cell surface associated	ENSG00000205277	10071	Mucins							x
HGNC:15582	MUC16	mucin 16, cell surface associated	ENSG00000181143	94025	Mucins							x
HGNC:16800	MUC17	mucin 17, cell surface associated	ENSG00000169876	140453	Mucins							x
HGNC:14362	MUC19	mucin 19, oligomeric	ENSG00000205592	283463	Mucins							x
HGNC:7512	MUC2	mucin 2, oligomeric mucus/gel-forming	ENSG00000198788	4583	Mucins							x
HGNC:21661	MUC21	mucin 21, cell surface associated	ENSG00000204544	394263	Mucins							x
HGNC:7513	MUC3A	mucin 3A, cell surface associated	ENSG00000169894	4584	Mucins							x
HGNC:13384	MUC3B	mucin 3B, cell surface associated	NULL	57876	Mucins							x
HGNC:7519	MUC8	mucin 8	NULL	100129528	Mucins							x
HGNC:22144	MUSTN1	musculoskeletal, embryonic nuclear protein 1	ENSG00000272573	389125	NULL					x								x
HGNC:7554	MYCBP	MYC binding protein	ENSG00000214114	26292	NULL					x								x
HGNC:7563	MYEOV	myeloma overexpressed	ENSG00000172927	26579	NULL		x
HGNC:11803	MYO18A	myosin XVIIIA	ENSG00000221995	9220	NULL								x					x
HGNC:53429	MYOCOS	myocilin opposite strand	ENSG00000283683	110806290	NULL								x
HGNC:25886	MZT2B	mitotic spindle organizing protein 2B	ENSG00000152082	80097	NULL										x
HGNC:7629	NACA	nascent polypeptide associated complex subunit alpha	ENSG00000196531	4666	NULL												x
HGNC:20857	NANOG	Nanog homeobox	ENSG00000111704	79923	NKL subclass homeoboxes and pseudogenes												x
HGNC:23106	NANOGP8	Nanog homeobox retrogene P8	ENSG00000255192	388112	NKL subclass homeoboxes and pseudogenes												x
HGNC:18069	NAT8	N-acetyltransferase 8 (putative)	ENSG00000144035	9027	GCN5 related N-acetyltransferases												x
HGNC:30235	NAT8B	N-acetyltransferase 8B (putative, gene/pseudogene)	ENSG00000204872	51471	NULL												x
HGNC:26088	NBPF1	NBPF member 1	ENSG00000219481	55672	NBPF members							x
HGNC:31992	NBPF10	NBPF member 10	ENSG00000271425	100132406	NBPF members							x
HGNC:31993	NBPF11	NBPF member 11	ENSG00000263956	200030	NBPF members							x
HGNC:24297	NBPF12	NBPF member 12	ENSG00000268043	149013	NBPF members							x
HGNC:25232	NBPF14	NBPF member 14	ENSG00000270629	25832	NBPF members							x
HGNC:28791	NBPF15	NBPF member 15	ENSG00000266338	284565	NBPF members							x
HGNC:31999	NBPF19	NBPF member 19	ENSG00000271383	101060226	NBPF members							x
HGNC:32000	NBPF20	NBPF member 20	ENSG00000162825	100288142	NBPF members							x
HGNC:49571	NBPF26	NBPF member 26	ENSG00000273136	101060684	NBPF members							x
HGNC:26550	NBPF4	NBPF member 4	ENSG00000196427	148545	NBPF members							x
HGNC:31988	NBPF6	NBPF member 6	ENSG00000186086	653149	NBPF members							x
HGNC:31991	NBPF9	NBPF member 9	ENSG00000269713	400818	NBPF members							x
HGNC:25121	NCBP2AS2	NCBP2 antisense 2 (head to head)	ENSG00000270170	152217	NULL		x
HGNC:7691	NDUFA7	NADH:ubiquinone oxidoreductase subunit A7	ENSG00000267855	4701	NADH:ubiquinone oxidoreductase supernumerary subunits					x								x
HGNC:7706	NDUFC2	NADH:ubiquinone oxidoreductase subunit C2	ENSG00000151366	4718	NADH:ubiquinone oxidoreductase supernumerary subunits					x								x
HGNC:52681	NFILZ	NFIL3 like basic leucine zipper	ENSG00000268480	105372267	Basic leucine zipper proteins			x
HGNC:29887	NLRP2B	NLR family pyrin domain containing 2B	ENSG00000215174	286430	NLR family | Pyrin domain containing			x
HGNC:30060	NOMO1	NODAL modulator 1	ENSG00000103512	23420	NULL									x
HGNC:22652	NOMO2	NODAL modulator 2	ENSG00000185164	283820	NULL									x
HGNC:25242	NOMO3	NODAL modulator 3	ENSG00000103226	408050	NULL									x
HGNC:31862	NOTCH2NLA	notch 2 N-terminal like A	ENSG00000264343	388677	NULL									x
HGNC:53923	NOTCH2NLB	notch 2 N-terminal like B	ENSG00000286019	100996763	NULL									x
HGNC:53924	NOTCH2NLC	notch 2 N-terminal like C	ENSG00000286219	100996717	NULL									x
HGNC:53980	NPAP1L	nuclear pore associated protein 1 like	ENSG00000278499	729159	NULL								x
HGNC:7909	NPIPA1	nuclear pore complex interacting protein family member A1	ENSG00000183426	9284	NULL							x
HGNC:41979	NPIPA2	nuclear pore complex interacting protein family member A2	ENSG00000254852	642799	NULL							x
HGNC:41978	NPIPA3	nuclear pore complex interacting protein family member A3	ENSG00000224712	642778	NULL							x
HGNC:41980	NPIPA5	nuclear pore complex interacting protein family member A5	ENSG00000183793	100288332	NULL							x
HGNC:41982	NPIPA7	nuclear pore complex interacting protein family member A7	ENSG00000214967	101059938	NULL							x
HGNC:41983	NPIPA8	nuclear pore complex interacting protein family member A8	ENSG00000214940	101059953	NULL							x
HGNC:37453	NPIPB11	nuclear pore complex interacting protein family member B11	ENSG00000254206	728888	NULL							x
HGNC:37491	NPIPB12	nuclear pore complex interacting protein family member B12	ENSG00000169203	440353	NULL							x
HGNC:41989	NPIPB13	nuclear pore complex interacting protein family, member B13	ENSG00000198064	613037	NULL							x
HGNC:34409	NPIPB15	nuclear pore complex interacting protein family member B15	ENSG00000196436	440348	NULL							x
HGNC:37451	NPIPB2	nuclear pore complex interacting protein family member B2	ENSG00000234719	729978	NULL							x
HGNC:28989	NPIPB3	nuclear pore complex interacting protein family member B3	ENSG00000169246	23117	NULL							x
HGNC:41985	NPIPB4	nuclear pore complex interacting protein family member B4	ENSG00000185864	440345	NULL							x
HGNC:37233	NPIPB5	nuclear pore complex interacting protein family member B5	ENSG00000243716	100132247	NULL							x
HGNC:37454	NPIPB6	nuclear pore complex interacting protein family member B6	ENSG00000198156	728741	NULL							x
HGNC:37490	NPIPB8	nuclear pore complex interacting protein family member B8	ENSG00000255524	728734	NULL							x
HGNC:41987	NPIPB9	nuclear pore complex interacting protein family member B9	ENSG00000196993	100507607	NULL							x
HGNC:52383	NPY4R2	neuropeptide Y receptor Y4-2	ENSG00000264717	100996758	NULL									x
HGNC:17818	NT5C1B	5'-nucleotidase, cytosolic IB	ENSG00000185013	93034	5'-nucleotidases					x								x
HGNC:28204	NTPCR	nucleoside-triphosphatase, cancer-related	ENSG00000135778	84284	NULL		x
HGNC:18011	NUDT11	nudix hydrolase 11	ENSG00000196368	55190	Nudix hydrolase family												x
HGNC:18012	NUDT4B	nudix hydrolase 4B	ENSG00000177144	440672	NULL												x
HGNC:23438	NUTM2A	NUT family member 2A	ENSG00000184923	728118	NULL							x
HGNC:23445	NUTM2B	NUT family member 2B	ENSG00000188199	729262	NULL							x
HGNC:23447	NUTM2D	NUT family member 2D	ENSG00000214562	728130	NULL							x
HGNC:23448	NUTM2E	NUT family member 2E	ENSG00000228570	283008	NULL							x
HGNC:23450	NUTM2F	NUT family member 2F	ENSG00000130950	54754	NULL							x
HGNC:23449	NUTM2G	NUT family member 2G	ENSG00000188152	441457	NULL							x
HGNC:8072	NXF2	nuclear RNA export factor 2	ENSG00000269405	56001	NULL									x
HGNC:23984	NXF2B	nuclear RNA export factor 2B	ENSG00000269437	728343	NULL									x
HGNC:23380	OBP2A	odorant binding protein 2A	ENSG00000122136	29991	Lipocalins							x
HGNC:23381	OBP2B	odorant binding protein 2B	ENSG00000171102	29989	Lipocalins							x
HGNC:8100	OC90	otoconin 90	ENSG00000253117	729330	NULL					x								x
HGNC:49233	OOSP1	oocyte secreted protein 1	ENSG00000284873	255649	OOSP family							x
HGNC:53903	OOSP3	oocyte secreted protein family member 3	ENSG00000285231	112577461	OOSP family							x
HGNC:53904	OOSP4A	oocyte secreted protein family member 4A	ENSG00000285010	112577462	OOSP family							x
HGNC:4206	OPN1MW	opsin 1, medium wave sensitive	ENSG00000268221	2652	Opsin receptors							x
HGNC:26952	OPN1MW2	opsin 1, medium wave sensitive 2	ENSG00000166160	728458	Opsin receptors							x
HGNC:51831	OPN1MW3	opsin 1, medium wave sensitive 3	ENSG00000269433	101060233	Opsin receptors							x
HGNC:8161	OR10A2	olfactory receptor family 10 subfamily A member 2	ENSG00000170790	341276	Olfactory receptors, family 10							x
HGNC:8170	OR10G2	olfactory receptor family 10 subfamily G member 2	ENSG00000255582	26534	Olfactory receptors, family 10							x
HGNC:14809	OR10G4	olfactory receptor family 10 subfamily G member 4	ENSG00000254737	390264	Olfactory receptors, family 10							x
HGNC:14845	OR10G8	olfactory receptor family 10 subfamily G member 8	ENSG00000234560	219869	Olfactory receptors, family 10							x
HGNC:15389	OR10H5	olfactory receptor family 10 subfamily H member 5	ENSG00000172519	284433	Olfactory receptors, family 10							x						x
HGNC:15404	OR11H1	olfactory receptor family 11 subfamily H member 1	ENSG00000130538	81061	Olfactory receptors, family 11							x
HGNC:14716	OR11H2	olfactory receptor family 11 subfamily H member 2	ENSG00000258453	79334	Olfactory receptors, family 11							x
HGNC:8177	OR12D1	olfactory receptor family 12 subfamily D member 1 (gene/pseudogene)	ENSG00000251608	26530	Olfactory receptors, family 12							x
HGNC:15104	OR13C9	olfactory receptor family 13 subfamily C member 9	ENSG00000136839	286362	Olfactory receptors, family 13							x
HGNC:15024	OR14A2	olfactory receptor family 14 subfamily A member 2	ENSG00000241128	388761	Olfactory receptors, family 14							x
HGNC:8180	OR1A2	olfactory receptor family 1 subfamily A member 2	ENSG00000172150	26189	Olfactory receptors, family 1							x
HGNC:8185	OR1D4	olfactory receptor family 1 subfamily D member 4	ENSG00000255095	653166	Olfactory receptors, family 1							x
HGNC:8186	OR1D5	olfactory receptor family 1 subfamily D member 5	ENSG00000262628	8386	Olfactory receptors, family 1							x
HGNC:8191	OR1E3	olfactory receptor family 1 subfamily E member 3	ENSG00000142163	8389	Olfactory receptors, family 1							x
HGNC:8215	OR1L3	olfactory receptor family 1 subfamily L member 3	ENSG00000171481	26735	Olfactory receptors, family 1							x
HGNC:8229	OR2A1	olfactory receptor family 2 subfamily A member 1	ENSG00000221970	346528	Olfactory receptors, family 2							x
HGNC:14729	OR2A4	olfactory receptor family 2 subfamily A member 4	ENSG00000180658	79541	Olfactory receptors, family 2							x
HGNC:31230	OR2A42	olfactory receptor family 2 subfamily A member 42	ENSG00000212807	402317	Olfactory receptors, family 2							x
HGNC:15001	OR2AJ1	olfactory receptor family 2 subfamily AJ member 1	ENSG00000177275	127608	Olfactory receptors, family 2							x
HGNC:19569	OR2AK2	olfactory receptor family 2 subfamily AK member 2	ENSG00000187080	391191	Olfactory receptors, family 2							x
HGNC:15007	OR2G2	olfactory receptor family 2 subfamily G member 2	ENSG00000177489	81470	Olfactory receptors, family 2							x
HGNC:8253	OR2H2	olfactory receptor family 2 subfamily H member 2	ENSG00000204657	7932	Olfactory receptors, family 2							x
HGNC:8260	OR2J2	olfactory receptor family 2 subfamily J member 2	ENSG00000204700	26707	Olfactory receptors, family 2							x
HGNC:8266	OR2L2	olfactory receptor family 2 subfamily L member 2	ENSG00000203663	26246	Olfactory receptors, family 2							x						x
HGNC:15014	OR2L8	olfactory receptor family 2 subfamily L member 8	ENSG00000279263	391190	Olfactory receptors, family 2							x
HGNC:8268	OR2M2	olfactory receptor family 2 subfamily M member 2	ENSG00000198601	391194	Olfactory receptors, family 2							x
HGNC:8269	OR2M3	olfactory receptor family 2 subfamily M member 3	ENSG00000228198	127062	Olfactory receptors, family 2							x
HGNC:8276	OR2S2	olfactory receptor family 2 subfamily S member 2	ENSG00000278889	56656	Olfactory receptors, family 2							x
HGNC:19573	OR2T10	olfactory receptor family 2 subfamily T member 10	ENSG00000184022	127069	Olfactory receptors, family 2							x
HGNC:19592	OR2T12	olfactory receptor family 2 subfamily T member 12	ENSG00000177201	127064	Olfactory receptors, family 2							x
HGNC:31255	OR2T33	olfactory receptor family 2 subfamily T member 33	ENSG00000177212	391195	Olfactory receptors, family 2							x
HGNC:31256	OR2T34	olfactory receptor family 2 subfamily T member 34	ENSG00000183310	127068	Olfactory receptors, family 2							x
HGNC:31257	OR2T35	olfactory receptor family 2 subfamily T member 35	ENSG00000177151	403244	Olfactory receptors, family 2							x
HGNC:15017	OR2T5	olfactory receptor family 2 subfamily T member 5	ENSG00000203661	401993	Olfactory receptors, family 2							x
HGNC:15019	OR2T7	olfactory receptor family 2 subfamily T member 7	ENSG00000227152	81458	Olfactory receptors, family 2							x
HGNC:15020	OR2T8	olfactory receptor family 2 subfamily T member 8	ENSG00000177462	343172	Olfactory receptors, family 2							x
HGNC:15153	OR4A16	olfactory receptor family 4 subfamily A member 16	ENSG00000181961	81327	Olfactory receptors, family 4							x
HGNC:15162	OR4A5	olfactory receptor family 4 subfamily A member 5	ENSG00000221840	81318	Olfactory receptors, family 4							x
HGNC:15165	OR4A8	olfactory receptor family 4 subfamily A member 8 (gene/pseudogene)	ENSG00000225997	81315	Olfactory receptors, family 4							x
HGNC:31271	OR4C46	olfactory receptor family 4 subfamily C member 46	ENSG00000185926	119749	Olfactory receptors, family 4							x
HGNC:15079	OR4F16	olfactory receptor family 4 subfamily F member 16	ENSG00000284662	81399	Olfactory receptors, family 4							x
HGNC:19583	OR4F21	olfactory receptor family 4 subfamily F member 21	ENSG00000176269	441308	Olfactory receptors, family 4							x
HGNC:31275	OR4F29	olfactory receptor family 4 subfamily F member 29	ENSG00000284733	729759	Olfactory receptors, family 4							x
HGNC:8300	OR4F3	olfactory receptor family 4 subfamily F member 3	ENSG00000230178	26683	Olfactory receptors, family 4							x
HGNC:8301	OR4F4	olfactory receptor family 4 subfamily F member 4	ENSG00000177693	26682	Olfactory receptors, family 4							x
HGNC:14825	OR4F5	olfactory receptor family 4 subfamily F member 5	ENSG00000186092	79501	Olfactory receptors, family 4							x
HGNC:15373	OR4M2	olfactory receptor family 4 subfamily M member 2	ENSG00000274102	390538	Olfactory receptors, family 4							x
HGNC:55109	OR4M2B	olfactory receptor family 4 subfamily M member 2B	ENSG00000182974	NULL	Olfactory receptors, family 4							x
HGNC:55110	OR4N4C	olfactory receptor family 4 subfamily N member 4C	ENSG00000279408	105369274	Olfactory receptors, family 4							x
HGNC:14854	OR4X1	olfactory receptor family 4 subfamily X member 1	ENSG00000176567	390113	Olfactory receptors, family 4							x
HGNC:14764	OR51A2	olfactory receptor family 51 subfamily A member 2	ENSG00000205496	401667	Olfactory receptors, family 51							x
HGNC:14703	OR51B2	olfactory receptor family 51 subfamily B member 2	ENSG00000279012	79345	Olfactory receptors, family 51							x
HGNC:14856	OR51J1	olfactory receptor family 51 subfamily J member 1	ENSG00000184321	79470	Olfactory receptors, family 51							x
HGNC:14792	OR56A5	olfactory receptor family 56 subfamily A member 5	ENSG00000188691	390084	Olfactory receptors, family 56							x
HGNC:15431	OR5AC2	olfactory receptor family 5 subfamily AC member 2	ENSG00000196578	81050	Olfactory receptors, family 5							x
HGNC:8343	OR5F1	olfactory receptor family 5 subfamily F member 1	ENSG00000149133	338674	Olfactory receptors, family 5							x
HGNC:8346	OR5H1	olfactory receptor family 5 subfamily H member 1	ENSG00000231192	26341	Olfactory receptors, family 5							x
HGNC:31286	OR5H14	olfactory receptor family 5 subfamily H member 14	ENSG00000236032	403273	Olfactory receptors, family 5							x
HGNC:14752	OR5H2	olfactory receptor family 5 subfamily H member 2	ENSG00000197938	79310	Olfactory receptors, family 5							x
HGNC:14774	OR5K2	olfactory receptor family 5 subfamily K member 2	ENSG00000231861	402135	Olfactory receptors, family 5							x
HGNC:15297	OR5T3	olfactory receptor family 5 subfamily T member 3	ENSG00000172489	390154	Olfactory receptors, family 5							x
HGNC:8466	OR7G2	olfactory receptor family 7 subfamily G member 2	ENSG00000170923	390882	Olfactory receptors, family 7							x
HGNC:8471	OR8B2	olfactory receptor family 8 subfamily B member 2	ENSG00000284680	26595	Olfactory receptors, family 8							x
HGNC:8481	OR8D1	olfactory receptor family 8 subfamily D member 1	ENSG00000196341	283159	Olfactory receptors, family 8							x
HGNC:8484	OR8G1	olfactory receptor family 8 subfamily G member 1	ENSG00000197849	26494	Olfactory receptors, family 8							x						x
HGNC:15313	OR8K3	olfactory receptor family 8 subfamily K member 3 (gene/pseudogene)	ENSG00000280314	219473	Olfactory receptors, family 8							x						x
HGNC:31940	OR9G9	olfactory receptor family 9 subfamily G member 9	NULL	504191	Olfactory receptors, family 9							x
HGNC:8498	ORM1	orosomucoid 1	ENSG00000229314	5004	Lipocalins										x
HGNC:8499	ORM2	orosomucoid 2	ENSG00000228278	5005	Lipocalins										x
HGNC:18606	OXCT2	3-oxoacid CoA-transferase 2	ENSG00000198754	64064	NULL								x
HGNC:8536	P2RX5	purinergic receptor P2X 5	ENSG00000083454	5026	Purinergic receptors P2X | Minor histocompatibility antigens					x								x
HGNC:53451	P3R3URF	PIK3R3 upstream open reading frame	ENSG00000250719	110117498	NULL													x
HGNC:27989	PABPC1L2A	poly(A) binding protein cytoplasmic 1 like 2A	ENSG00000186288	340529	RNA binding motif containing										x
HGNC:31852	PABPC1L2B	poly(A) binding protein cytoplasmic 1 like 2B	ENSG00000184388	645974	RNA binding motif containing										x
HGNC:31955	PABPC4L	poly(A) binding protein cytoplasmic 4 like	ENSG00000254535	132430	RNA binding motif containing													x
HGNC:31804	PAGE2	PAGE family member 2	ENSG00000234068	203569	PAGE family							x
HGNC:31805	PAGE2B	PAGE family member 2B	ENSG00000238269	389860	PAGE family							x
HGNC:51237	PANO1	proapoptotic nucleolar protein 1	ENSG00000288675	101927423	NULL								x
HGNC:35426	PATE3	prostate and testis expressed 3	ENSG00000236027	100169851	PATE family | LY6/PLAUR domain containing		x
HGNC:35427	PATE4	prostate and testis expressed 4	ENSG00000237353	399968	PATE family | LY6/PLAUR domain containing		x
HGNC:21079	PBOV1	prostate and breast cancer overexpressed 1	ENSG00000254440	59351	NULL		x
HGNC:8656	PCDH11X	protocadherin 11 X-linked	ENSG00000102290	27328	Non-clustered protocadherins | Protein phosphatase 1 regulatory subunits										x
HGNC:15813	PCDH11Y	protocadherin 11 Y-linked	ENSG00000099715	83259	Non-clustered protocadherins										x
HGNC:28995	PDXDC1	pyridoxal dependent decarboxylase domain containing 1	ENSG00000179889	23042	NULL												x
HGNC:52293	PERCC1	proline and glutamate rich with coiled coil 1	ENSG00000284395	105371045	NULL						x
HGNC:8885	PGA3	pepsinogen A3	ENSG00000229859	643834	Pepsinogens							x
HGNC:8886	PGA4	pepsinogen A4	ENSG00000229183	643847	Pepsinogens							x
HGNC:8887	PGA5	pepsinogen A5	ENSG00000256713	5222	Pepsinogens							x
HGNC:21731	PGAM4	phosphoglycerate mutase family member 4	ENSG00000226784	441531	Phosphoglycerate mutases | Bisphosphoglycerate phosphatases									x
HGNC:19400	PGBD3	piggyBac transposable element derived 3	ENSG00000243251	267004	DNA transposon derived genes								x
HGNC:50696	PIGBOS1	PIGB opposite strand 1	ENSG00000225973	101928527	NULL		x
HGNC:28213	PIGY	phosphatidylinositol glycan anchor biosynthesis class Y	ENSG00000255072	84992	Phosphatidylinositol glycan anchor biosynthesis								x
HGNC:18297	PILRB	paired immunoglobin like type 2 receptor beta	ENSG00000121716	29990	V-set domain containing										x
HGNC:9036	PLA2G4B	phospholipase A2 group IVB	ENSG00000243708	100137049	Phospholipases | C2 domain containing phospholipases					x								x
HGNC:9072	PLGLB1	plasminogen like B1	ENSG00000183281	5343	NULL								x
HGNC:9073	PLGLB2	plasminogen like B2	ENSG00000125551	5342	NULL								x
HGNC:27001	PLK5	polo like kinase 5 (inactive)	ENSG00000185988	126520	NULL		x
HGNC:53649	PMIS2	PMIS2 transmembrane protein	ENSG00000283758	111216276	interferon induced transmembrane protein domain containing			x
HGNC:50767	PNMA6E	PNMA family member 6E	ENSG00000214897	649238	Paraneoplastic Ma antigens							x
HGNC:53119	PNMA6F	PNMA family member 6F	ENSG00000225110	105373377	Paraneoplastic Ma antigens							x
HGNC:29206	PNMA8B	PNMA family member 8B	ENSG00000204851	57469	Paraneoplastic Ma antigens							x
HGNC:53427	PNMA8C	PNMA family member 8C	ENSG00000277531	110806277	Paraneoplastic Ma antigens							x
HGNC:9197	POLR2J	RNA polymerase II subunit J	ENSG00000005075	5439	RNA polymerase subunits									x
HGNC:23208	POLR2J2	RNA polymerase II subunit J2	ENSG00000228049	246721	RNA polymerase subunits									x
HGNC:33853	POLR2J3	RNA polymerase II subunit J3	ENSG00000168255	548644	RNA polymerase subunits									x
HGNC:19702	POM121	POM121 transmembrane nucleoporin	ENSG00000196313	9883	Nucleoporins									x
HGNC:34005	POM121C	POM121 transmembrane nucleoporin C	ENSG00000272391	100101267	NULL									x
HGNC:9203	POMZP3	POM121 and ZP3 fusion	ENSG00000146707	22932	NULL								x
HGNC:33734	POTEB	POTE ankyrin domain family member B	ENSG00000233917	100996331	POTE ankyrin domain containing							x
HGNC:48327	POTEB2	POTE ankyrin domain family member B2	ENSG00000230031	100287399	POTE ankyrin domain containing							x
HGNC:51240	POTEB3	POTE ankyrin domain family member B3	ENSG00000278522	102724631	POTE ankyrin domain containing							x
HGNC:33894	POTEC	POTE ankyrin domain family member C	ENSG00000183206	388468	POTE ankyrin domain containing							x
HGNC:23822	POTED	POTE ankyrin domain family member D	ENSG00000166351	317754	POTE ankyrin domain containing							x
HGNC:33895	POTEE	POTE ankyrin domain family member E	ENSG00000188219	445582	POTE ankyrin domain containing							x
HGNC:33905	POTEF	POTE ankyrin domain family member F	ENSG00000196604	728378	POTE ankyrin domain containing							x
HGNC:33896	POTEG	POTE ankyrin domain family member G	ENSG00000187537	404785	POTE ankyrin domain containing							x
HGNC:133	POTEH	POTE ankyrin domain family member H	ENSG00000198062	23784	POTE ankyrin domain containing							x
HGNC:37093	POTEI	POTE ankyrin domain family member I	ENSG00000196834	653269	POTE ankyrin domain containing							x
HGNC:37094	POTEJ	POTE ankyrin domain family member J	ENSG00000222038	653781	POTE ankyrin domain containing							x
HGNC:37096	POTEM	POTE ankyrin domain family member M	ENSG00000222036	641455	POTE ankyrin domain containing							x
HGNC:9223	POU5F1B	POU class 5 homeobox 1B	ENSG00000212993	5462	POU class homeoboxes and pseudogenes										x
HGNC:26367	POU5F2	POU domain class 5, transcription factor 2	ENSG00000248483	134187	POU class homeoboxes and pseudogenes										x
HGNC:9227	PPAN	peter pan homolog	ENSG00000130810	56342	Small nucleolar RNA protein coding host genes		x			x
HGNC:24369	PPIAL4A	peptidylprolyl isomerase A like 4A	ENSG00000263353	653505	NULL							x
HGNC:33995	PPIAL4C	peptidylprolyl isomerase A like 4C	ENSG00000263464	653598	NULL							x
HGNC:33998	PPIAL4D	peptidylprolyl isomerase A like 4D	ENSG00000256374	645142	NULL							x
HGNC:33997	PPIAL4E	peptidylprolyl isomerase A like 4E	ENSG00000271567	730262	NULL							x
HGNC:33999	PPIAL4F	peptidylprolyl isomerase A like 4F	ENSG00000279782	728945	NULL							x
HGNC:33996	PPIAL4G	peptidylprolyl isomerase A like 4G	ENSG00000236334	644591	NULL							x
HGNC:53889	PPIAL4H	peptidylprolyl isomerase A like 4H	ENSG00000270339	105371242	NULL							x
HGNC:13417	PPP2R3B	protein phosphatase 2 regulatory subunit B''beta	ENSG00000167393	28227	Protein phosphatase 2 regulatory subunits | Pseudoautosomal region 1 | EF-hand domain containing													x
HGNC:9318	PPP3R2	protein phosphatase 3 regulatory subunit B, beta	ENSG00000188386	5535	Protein phosphatase 3 regulatory subunits | EF-hand domain containing								x
HGNC:28840	PRAMEF1	PRAME family member 1	ENSG00000116721	65121	PRAME family							x
HGNC:27997	PRAMEF10	PRAME family member 10	ENSG00000187545	343071	PRAME family							x
HGNC:14086	PRAMEF11	PRAME family member 11	ENSG00000239810	440560	PRAME family							x
HGNC:13262	PRAMEF13	PRAME family member 13	ENSG00000279169	400736	PRAME family							x
HGNC:13576	PRAMEF14	PRAME family member 14	ENSG00000204481	729528	PRAME family							x
HGNC:26764	PRAMEF15	PRAME family member 15	ENSG00000204501	653619	PRAME family							x
HGNC:30693	PRAMEF18	PRAME family member 18	ENSG00000279804	391003	PRAME family							x
HGNC:24908	PRAMEF19	PRAME family member 19	ENSG00000204480	645414	PRAME family							x
HGNC:28841	PRAMEF2	PRAME family member 2	ENSG00000120952	65122	PRAME family							x
HGNC:49179	PRAMEF25	PRAME family member 25	ENSG00000229571	441873	PRAME family							x
HGNC:49178	PRAMEF26	PRAME family member 26	ENSG00000280267	645359	PRAME family							x
HGNC:51234	PRAMEF27	PRAME family member 27	ENSG00000274764	101929983	PRAME family							x
HGNC:49193	PRAMEF33	PRAME family member 33	ENSG00000237700	645382	NULL							x
HGNC:31971	PRAMEF4	PRAME family member 4	ENSG00000243073	400735	PRAME family							x
HGNC:27995	PRAMEF5	PRAME family member 5	ENSG00000270601	343068	PRAME family							x
HGNC:30583	PRAMEF6	PRAME family member 6	ENSG00000232423	440561	PRAME family							x
HGNC:28415	PRAMEF7	PRAME family member 7	ENSG00000204510	441871	PRAME family							x
HGNC:24074	PRAMEF8	PRAME family member 8	ENSG00000182330	391002	PRAME family							x
HGNC:27996	PRAMEF9	PRAME family member 9	ENSG00000204505	343070	PRAME family							x
HGNC:9337	PRB1	proline rich protein BstNI subfamily 1	ENSG00000251655	5542	Proline rich proteins							x
HGNC:9338	PRB2	proline rich protein BstNI subfamily 2	ENSG00000121335	653247	Proline rich proteins							x
HGNC:9339	PRB3	proline rich protein BstNI subfamily 3	ENSG00000197870	5544	Proline rich proteins							x
HGNC:9340	PRB4	proline rich protein BstNI subfamily 4	ENSG00000230657	5545	Proline rich proteins							x
HGNC:9351	PRDM7	PR/SET domain 7	ENSG00000126856	11105	Zinc fingers C2H2-type | PR/SET domain family							x
HGNC:9366	PRH1	proline rich protein HaeIII subfamily 1	ENSG00000231887	5554	Proline rich proteins							x
HGNC:9453	PRODH	proline dehydrogenase 1	ENSG00000100033	5625	NULL								x
HGNC:38732	PRORY	proline rich Y-linked	ENSG00000183146	100533178	NULL								x
HGNC:24754	PRR20A	proline rich 20A	ENSG00000204919	122183	NULL								x
HGNC:37220	PRR20B	proline rich 20B	ENSG00000204918	729233	NULL								x
HGNC:37221	PRR20C	proline rich 20C	ENSG00000229665	729240	NULL								x
HGNC:37222	PRR20D	proline rich 20D	ENSG00000227151	729246	NULL								x
HGNC:37223	PRR20E	proline rich 20E	ENSG00000234278	729250	NULL								x
HGNC:53837	PRR20G	proline rich 20G	ENSG00000239620	100419008	NULL								x
HGNC:49420	PRR23D1	proline rich 23 domain containing 1	ENSG00000255251	100131608	NULL									x
HGNC:49396	PRR23D2	proline rich 23 domain containing 2	ENSG00000255378	100133251	NULL									x
HGNC:35118	PRR33	proline rich 33	ENSG00000283787	102724536	NULL													x
HGNC:30715	PRSS41	serine protease 41	ENSG00000215148	360226	Serine proteases							x
HGNC:37321	PRSS51	serine protease 51	ENSG00000253649	346702	NULL							x
HGNC:14024	PRY	PTPN13 like Y-linked	ENSG00000169789	9081	NULL								x
HGNC:21504	PRY2	PTPN13 like Y-linked 2	ENSG00000169807	442862	NULL								x
HGNC:9514	PSG1	pregnancy specific beta-1-glycoprotein 1	ENSG00000231924	5669	Pregnancy specific glycoproteins | V-set domain containing | CD molecules							x
HGNC:9516	PSG11	pregnancy specific beta-1-glycoprotein 11	ENSG00000243130	5680	Pregnancy specific glycoproteins | V-set domain containing							x
HGNC:9520	PSG3	pregnancy specific beta-1-glycoprotein 3	ENSG00000221826	5671	Pregnancy specific glycoproteins | V-set domain containing							x
HGNC:9522	PSG5	pregnancy specific beta-1-glycoprotein 5	ENSG00000204941	5673	Pregnancy specific glycoproteins | V-set domain containing							x
HGNC:9523	PSG6	pregnancy specific beta-1-glycoprotein 6	ENSG00000170848	5675	Pregnancy specific glycoproteins | V-set domain containing							x
HGNC:9524	PSG7	pregnancy specific beta-1-glycoprotein 7	ENSG00000221878	5676	Pregnancy specific glycoproteins							x
HGNC:9525	PSG8	pregnancy specific beta-1-glycoprotein 8	ENSG00000124467	440533	Pregnancy specific glycoproteins | V-set domain containing							x
HGNC:17202	PSORS1C1	psoriasis susceptibility 1 candidate 1	ENSG00000204540	170679	NULL		x
HGNC:17199	PSORS1C2	psoriasis susceptibility 1 candidate 2	ENSG00000204538	170680	NULL		x
HGNC:22198	PTCD1	pentatricopeptide repeat domain 1	ENSG00000106246	26024	Pentatricopeptide repeat containing					x								x
HGNC:55318	PTTG1IP2	PTTG1IP family member 2	NULL	102723899	NULL											x
HGNC:9691	PTTG2	pituitary tumor-transforming 2	ENSG00000250254	10744	NULL										x
HGNC:9711	PWP2	PWP2 small subunit processome component	ENSG00000241945	5822	UTPb subcomplex | WD repeat domain containing								x
HGNC:53781	PYDC5	pyrin domain containing 5	NULL	107181291	NULL			x
HGNC:25410	RAB40AL	RAB40A like	ENSG00000102128	282808	NULL								x
HGNC:16525	RAB6C	RAB6C, member RAS oncogene family	ENSG00000222014	84084	RAB, member RAS oncogene GTPases								x
HGNC:30272	RAB6D	RAB6D, member RAS oncogene family	ENSG00000233087	150786	NULL								x
HGNC:9799	RABL2A	RAB, member of RAS oncogene family like 2A	ENSG00000144134	11159	RAB like GTPases										x
HGNC:9800	RABL2B	RAB, member of RAS oncogene family like 2B	ENSG00000079974	11158	RAB like GTPases										x
HGNC:16798	RAET1L	retinoic acid early transcript 1L	ENSG00000155918	154064	NULL							x
HGNC:20655	RAPGEF6	Rap guanine nucleotide exchange factor 6	ENSG00000158987	51735	PDZ domain containing					x								x
HGNC:23181	RASA4	RAS p21 protein activator 4	ENSG00000105808	10156	C2 and RasGAP domain containing									x
HGNC:35202	RASA4B	RAS p21 protein activator 4B	ENSG00000170667	100271927	C2 and RasGAP domain containing | Pleckstrin homology domain containing									x
HGNC:29243	RBM27	RNA binding motif protein 27	ENSG00000091009	54439	RNA binding motif containing | Zinc fingers CCCH-type								x
HGNC:9912	RBMY1A1	RNA binding motif protein Y-linked family 1 member A1	ENSG00000234414	5940	RNA binding motif containing									x
HGNC:23914	RBMY1B	RNA binding motif protein Y-linked family 1 member B	ENSG00000242875	378948	RNA binding motif containing									x
HGNC:9914	RBMY1C	RNA binding motif protein Y-linked family 1 member C	NULL	5942	RNA binding motif containing									x
HGNC:23915	RBMY1D	RNA binding motif protein Y-linked family 1 member D	ENSG00000244395	378949	RNA binding motif containing									x
HGNC:23916	RBMY1E	RNA binding motif protein Y-linked family 1 member E	ENSG00000242389	378950	RNA binding motif containing									x
HGNC:23974	RBMY1F	RNA binding motif protein Y-linked family 1 member F	ENSG00000169800	159163	RNA binding motif containing									x
HGNC:23917	RBMY1J	RNA binding motif protein Y-linked family 1 member J	ENSG00000226941	378951	RNA binding motif containing									x
HGNC:9977	RFPL1	ret finger protein like 1	ENSG00000128250	5988	Ring finger proteins											x
HGNC:16449	RFPL4A	ret finger protein like 4A	ENSG00000223638	342931	Ring finger proteins									x
HGNC:45147	RFPL4AL1	ret finger protein like 4A like 1	ENSG00000229292	729974	Ring finger proteins									x
HGNC:31911	RGL4	ral guanine nucleotide dissociation stimulator like 4	ENSG00000159496	266747	NULL											x
HGNC:32414	RGPD1	RANBP2 like and GRIP domain containing 1	ENSG00000187627	400966	Tetratricopeptide repeat domain containing									x
HGNC:32415	RGPD2	RANBP2 like and GRIP domain containing 2	ENSG00000185304	729857	Tetratricopeptide repeat domain containing									x
HGNC:32416	RGPD3	RANBP2 like and GRIP domain containing 3	ENSG00000153165	653489	Tetratricopeptide repeat domain containing									x
HGNC:32417	RGPD4	RANBP2 like and GRIP domain containing 4	ENSG00000196862	285190	Tetratricopeptide repeat domain containing									x
HGNC:32418	RGPD5	RANBP2 like and GRIP domain containing 5	ENSG00000015568	84220	Tetratricopeptide repeat domain containing									x
HGNC:32419	RGPD6	RANBP2 like and GRIP domain containing 6	ENSG00000183054	729540	Tetratricopeptide repeat domain containing									x
HGNC:9849	RGPD8	RANBP2 like and GRIP domain containing 8	ENSG00000169629	727851	Tetratricopeptide repeat domain containing									x
HGNC:10008	RHCE	Rh blood group CcEe antigens	ENSG00000188672	6006	Blood group antigens | CD molecules									x
HGNC:10009	RHD	Rh blood group D antigen	ENSG00000187010	6007	Blood group antigens | CD molecules									x
HGNC:29993	RHOXF1	Rhox homeobox family member 1	ENSG00000101883	158800	PRD class homeoboxes and pseudogenes							x
HGNC:30011	RHOXF2	Rhox homeobox family member 2	ENSG00000131721	84528	PRD class homeoboxes and pseudogenes							x
HGNC:33519	RHOXF2B	Rhox homeobox family member 2B	ENSG00000203989	727940	PRD class homeoboxes and pseudogenes							x
HGNC:29344	RIMBP3	RIMS binding protein 3	ENSG00000275793	85376	NULL									x
HGNC:33891	RIMBP3B	RIMS binding protein 3B	ENSG00000274600	440804	NULL									x
HGNC:33892	RIMBP3C	RIMS binding protein 3C	ENSG00000183246	150221	NULL									x
HGNC:10026	RLN1	relaxin 1	ENSG00000107018	6013	Neuropeptides							x
HGNC:19275	RNASE10	ribonuclease A family member 10 (inactive)	ENSG00000182545	338879	Ribonuclease A family		x
HGNC:19269	RNASE11	ribonuclease A family member 11 (inactive)	ENSG00000173464	122651	Ribonuclease A family		x
HGNC:24211	RNASE12	ribonuclease A family member 12 (inactive)	ENSG00000258436	493901	Ribonuclease A family		x
HGNC:25285	RNASE13	ribonuclease A family member 13 (inactive)	ENSG00000206150	440163	Ribonuclease A family		x
HGNC:10046	RNASE3	ribonuclease A family member 3	ENSG00000169397	6037	Ribonuclease A family							x
HGNC:30305	RPA4	replication protein A4	ENSG00000204086	29935	Nucleotide excision repair						x
HGNC:10293	RPE	ribulose-5-phosphate-3-epimerase	ENSG00000197713	6120	NULL										x
HGNC:10295	RPGR	retinitis pigmentosa GTPase regulator	ENSG00000156313	6103	NULL		x
HGNC:10359	RPL36A	ribosomal protein L36a	ENSG00000241343	6173	L ribosomal proteins							x
HGNC:10354	RPL41	ribosomal protein L41	ENSG00000229117	6171	L ribosomal proteins								x
HGNC:27362	RSPH10B	radial spoke head 10 homolog B	ENSG00000155026	222967	Axonemal radial spoke subunits												x
HGNC:34385	RSPH10B2	radial spoke head 10 homolog B2	ENSG00000169402	728194	Axonemal radial spoke subunits												x
HGNC:33156	RTL8B	retrotransposon Gag like 8B	ENSG00000212747	441518	Retrotransposon Gag like							x
HGNC:2569	RTL8C	retrotransposon Gag like 8C	ENSG00000134590	8933	Retrotransposon Gag like							x
HGNC:21657	S100A7A	S100 calcium binding protein A7A	ENSG00000184330	338324	S100 calcium binding proteins | EF-hand domain containing										x
HGNC:10516	SAA4	serum amyloid A4, constitutive	ENSG00000148965	6291	NULL					x						x
HGNC:30369	SAGE1	sarcoma antigen 1	ENSG00000181433	55511	SAGE family		x					x
HGNC:17697	SARS2	seryl-tRNA synthetase 2, mitochondrial	ENSG00000104835	54938	Aminoacyl tRNA synthetases, Class II					x								x
HGNC:18394	SCGB1C1	secretoglobin family 1C member 1	ENSG00000188076	147199	Secretoglobins									x
HGNC:51242	SCGB1C2	secretoglobin family 1C member 2	ENSG00000268320	653486	Secretoglobins									x
HGNC:15678	SCHIP1	schwannomin interacting protein 1	ENSG00000151967	29970	MicroRNA protein coding host genes			x		x
HGNC:34218	SCYGR1	small cysteine and glycine repeat containing 1	ENSG00000284629	112441428	NULL							x
HGNC:34221	SCYGR10	small cysteine and glycine repeat containing 10 (gene/pseudogene)	ENSG00000284622	112441436	NULL							x
HGNC:34220	SCYGR2	small cysteine and glycine repeat containing 2	ENSG00000284643	112441435	NULL							x
HGNC:34222	SCYGR3	small cysteine and glycine repeat containing 3	ENSG00000284704	112441429	NULL							x
HGNC:34223	SCYGR4	small cysteine and glycine repeat containing 4	ENSG00000284631	112441430	NULL							x
HGNC:34224	SCYGR5	small cysteine and glycine repeat containing 5	ENSG00000284667	112441437	NULL							x
HGNC:34225	SCYGR6	small cysteine and glycine repeat containing 6	ENSG00000284725	112441431	NULL							x
HGNC:34226	SCYGR7	small cysteine and glycine repeat containing 7	ENSG00000284718	112441438	NULL							x
HGNC:34227	SCYGR8	small cysteine and glycine repeat containing 8	ENSG00000284635	112441432	NULL							x
HGNC:34219	SCYGR9	small cysteine and glycine repeat containing 9 (gene/pseudogene)	ENSG00000285843	117134595	NULL							x
HGNC:10683	SDHD	succinate dehydrogenase complex subunit D	ENSG00000204370	6392	Mitochondrial complex II: succinate dehydrogenase subunits					x								x
HGNC:38749	SDIM1	stress responsive DNAJB4 interacting membrane protein 1	NULL	100505705	NULL				x
HGNC:10845	SEM1	SEM1 26S proteasome subunit	ENSG00000127922	7979	Transcription and export complex 2 | Proteasome											x
HGNC:10755	SERF1A	small EDRK-rich factor 1A	ENSG00000172058	8293	NULL											x
HGNC:10756	SERF1B	small EDRK-rich factor 1B	ENSG00000205572	728492	NULL											x
HGNC:8985	SERPINA2	serpin family A member 2 (gene/pseudogene)	ENSG00000258597	390502	Serpin peptidase inhibitors							x
HGNC:10569	SERPINB3	serpin family B member 3	ENSG00000057149	6317	Serpin peptidase inhibitors							x
HGNC:53826	SHLD3	shieldin complex subunit 3	ENSG00000253251	112441434	Shieldin complex			x
HGNC:1492	SHPK	sedoheptulokinase	ENSG00000197417	23729	NULL					x								x
HGNC:15482	SIGLEC12	sialic acid binding Ig like lectin 12	ENSG00000254521	89858	C2-set domain containing | I-set domain containing | Sialic acid binding Ig like lectins | V-set domain containing							x
HGNC:32926	SIGLEC14	sialic acid binding Ig like lectin 14	ENSG00000254415	100049587	Sialic acid binding Ig like lectins | V-set domain containing							x
HGNC:24851	SIGLEC16	sialic acid binding Ig like lectin 16	ENSG00000161643	400709	C2-set domain containing | I-set domain containing | Sialic acid binding Ig like lectins | V-set domain containing							x
HGNC:10874	SIGLEC5	sialic acid binding Ig like lectin 5	ENSG00000105501	8778	Sialic acid binding Ig like lectins | V-set domain containing | CD molecules							x
HGNC:10876	SIGLEC7	sialic acid binding Ig like lectin 7	ENSG00000168995	27036	Sialic acid binding Ig like lectins | V-set domain containing | CD molecules							x
HGNC:10878	SIGLEC9	sialic acid binding Ig like lectin 9	ENSG00000129450	27180	Sialic acid binding Ig like lectins | V-set domain containing | CD molecules							x
HGNC:11142	SIK1	salt inducible kinase 1	ENSG00000142178	150094	NULL									x
HGNC:15928	SIRPB1	signal regulatory protein beta 1	ENSG00000101307	10326	C1-set domain containing | Signal regulatory proteins | V-set domain containing | CD molecules					x		x
HGNC:10965	SLC22A18AS	solute carrier family 22 member 18 antisense	ENSG00000254827	5003	NULL								x
HGNC:20863	SLC35E2A	solute carrier family 35 member E2A	ENSG00000215790	9906	Solute carriers									x
HGNC:26848	SLC35G3	solute carrier family 35 member G3	ENSG00000164729	146861	Solute carriers							x
HGNC:31043	SLC35G4	solute carrier family 35 member G4	ENSG00000236396	646000	Solute carriers							x
HGNC:15546	SLC35G5	solute carrier family 35 member G5	ENSG00000177710	83650	Solute carriers							x
HGNC:10961	SLCO1B3	solute carrier organic anion transporter family member 1B3	ENSG00000111700	28234	Solute carriers					x
HGNC:32934	SLCO1B7	solute carrier organic anion transporter family member 1B7 (putative)	ENSG00000205754	338821	Solute carriers					x
HGNC:20922	SLX1A	SLX1 homolog A, structure-specific endonuclease subunit	ENSG00000132207	548593	NULL									x
HGNC:28748	SLX1B	SLX1 homolog B, structure-specific endonuclease subunit	ENSG00000181625	79008	NULL									x
HGNC:34499	SMIM10L2A	small integral membrane protein 10 like 2A	ENSG00000178947	399668	NULL												x
HGNC:34500	SMIM10L2B	small integral membrane protein 10 like 2B	ENSG00000196972	644596	NULL												x
HGNC:1293	SMIM11	small integral membrane protein 11	ENSG00000205670	54065	NULL									x
HGNC:28776	SMIM2	small integral membrane protein 2	ENSG00000139656	79024	NULL						x
HGNC:31420	SMIM27	small integral membrane protein 27	ENSG00000235453	100129250	NULL						x
HGNC:53434	SMIM28	small integral membrane protein 28	ENSG00000262543	110806279	NULL						x
HGNC:49638	SMIM31	small integral membrane protein 31	ENSG00000248771	100505989	NULL						x
HGNC:39601	SMIM34	small integral membrane protein 34	ENSG00000243627	388820	NULL						x
HGNC:44179	SMIM35	small integral membrane protein 35	ENSG00000255274	100526771	NULL						x
HGNC:53654	SMIM36	small integral membrane protein 36	ENSG00000261873	111064648	NULL						x
HGNC:54074	SMIM38	small integral membrane protein 38	ENSG00000284713	107984345	NULL						x
HGNC:54076	SMIM39	small integral membrane protein 39	ENSG00000284479	NULL	NULL						x		x
HGNC:54073	SMIM40	small integral membrane protein 40	ENSG00000286920	113523636	NULL						x
HGNC:54075	SMIM41	small integral membrane protein 41	ENSG00000284791	NULL	NULL			x
HGNC:55000	SMIM42	small integral membrane protein 42	ENSG00000288460	NULL	NULL								x
HGNC:55077	SMIM43	small integral membrane protein 43	ENSG00000164112	132332	NULL								x
HGNC:55815	SMIM44	small integral membrane protein 44	ENSG00000284638	NULL	NULL						x
HGNC:11117	SMN1	survival of motor neuron 1, telomeric	ENSG00000172062	6606	SMN complex | Tudor domain containing									x
HGNC:11118	SMN2	survival of motor neuron 2, centromeric	ENSG00000205571	6607	SMN complex | Tudor domain containing									x
HGNC:11171	SNURF	SNRPN upstream open reading frame	ENSG00000273173	8926	NULL					x
HGNC:21494	SOGA3	SOGA family member 3	ENSG00000214338	387104	NULL								x
HGNC:26026	SOHLH2	spermatogenesis and oogenesis specific basic helix-loop-helix 2	ENSG00000120669	54937	Basic helix-loop-helix proteins					x								x
HGNC:27244	SPAAR	small regulatory polypeptide of amino acid response	ENSG00000235387	158376	NULL						x
HGNC:31353	SPACA5	sperm acrosome associated 5	ENSG00000171489	389852	Lysozymes, c-type									x
HGNC:19142	SPACA5B	sperm acrosome associated 5B	ENSG00000171478	729201	Lysozymes, c-type									x
HGNC:33342	SPAG11A	sperm associated antigen 11A	ENSG00000178287	653423	NULL									x
HGNC:14534	SPAG11B	sperm associated antigen 11B	ENSG00000164871	10407	NULL									x
HGNC:11218	SPANXA1	sperm protein associated with the nucleus, X-linked, family member A1	ENSG00000198021	30014	SPANX family									x
HGNC:14328	SPANXA2	SPANX family member A2	ENSG00000203926	728712	SPANX family									x
HGNC:14329	SPANXB1	SPANX family member B1	ENSG00000227234	728695	SPANX family									x
HGNC:14331	SPANXC	SPANX family member C	ENSG00000198573	64663	SPANX family									x
HGNC:14332	SPANXD	SPANX family member D	ENSG00000196406	64648	SPANX family									x
HGNC:33175	SPANXN2	SPANX family member N2	ENSG00000268988	494119	SPANX family							x
HGNC:33176	SPANXN3	SPANX family member N3	ENSG00000189252	139067	SPANX family							x
HGNC:33178	SPANXN5	SPANX family member N5	ENSG00000204363	494197	SPANX family							x
HGNC:23222	SPATA13	spermatogenesis associated 13	ENSG00000182957	221178	Dbl family Rho GEFs | Pleckstrin homology domain containing | MicroRNA protein coding host genes					x		x
HGNC:23394	SPATA31A1	SPATA31 subfamily A member 1	ENSG00000204849	647060	NULL							x
HGNC:32003	SPATA31A3	SPATA31 subfamily A member 3	ENSG00000275969	727830	NULL							x
HGNC:32005	SPATA31A5	SPATA31 subfamily A member 5	ENSG00000276581	727905	NULL							x
HGNC:32006	SPATA31A6	SPATA31 subfamily A member 6	ENSG00000185775	389730	NULL							x
HGNC:32007	SPATA31A7	SPATA31 subfamily A member 7	ENSG00000276040	26165	NULL							x
HGNC:38603	SPATA31D3	SPATA31 subfamily D member 3	ENSG00000186788	389762	NULL							x
HGNC:38601	SPATA31D4	SPATA31 subfamily D member 4	ENSG00000189357	389761	NULL							x
HGNC:16408	SPDYE1	speedy/RINGO cell cycle regulator family member E1	ENSG00000136206	285955	Speedy/RINGO cell cycle regulator family							x
HGNC:51506	SPDYE10	speedy/RINGO cell cycle regulator family member E10	ENSG00000274570	643862	Speedy/RINGO cell cycle regulator family							x
HGNC:51507	SPDYE11	speedy/RINGO cell cycle regulator family member E11	ENSG00000286228	100996746	Speedy/RINGO cell cycle regulator family							x
HGNC:51508	SPDYE12	speedy/RINGO cell cycle regulator family member E12	ENSG00000184616	100101268	Speedy/RINGO cell cycle regulator family							x
HGNC:51509	SPDYE13	speedy/RINGO cell cycle regulator family member E13	ENSG00000286038	105180390	Speedy/RINGO cell cycle regulator family							x
HGNC:51510	SPDYE14	speedy/RINGO cell cycle regulator family member E14	ENSG00000286137	641776	Speedy/RINGO cell cycle regulator family							x
HGNC:51511	SPDYE15	speedy/RINGO cell cycle regulator family member E15	ENSG00000286014	105180391	Speedy/RINGO cell cycle regulator family							x
HGNC:51512	SPDYE16	speedy/RINGO cell cycle regulator family member E16	ENSG00000185040	102723555	Speedy/RINGO cell cycle regulator family							x
HGNC:51513	SPDYE17	speedy/RINGO cell cycle regulator family member E17	ENSG00000186645	102723849	Speedy/RINGO cell cycle regulator family							x
HGNC:33841	SPDYE2	speedy/RINGO cell cycle regulator family member E2	ENSG00000205238	441273	Speedy/RINGO cell cycle regulator family							x
HGNC:51517	SPDYE21	speedy/RINGO cell cycle regulator family member E21	ENSG00000230358	442572	Speedy/RINGO cell cycle regulator family							x
HGNC:48334	SPDYE2B	speedy/RINGO cell cycle regulator family member E2B	ENSG00000173678	100310812	Speedy/RINGO cell cycle regulator family							x
HGNC:35462	SPDYE3	speedy/RINGO cell cycle regulator family member E3	ENSG00000214300	441272	Speedy/RINGO cell cycle regulator family							x
HGNC:35464	SPDYE5	speedy/RINGO cell cycle regulator family member E5	ENSG00000170092	442590	Speedy/RINGO cell cycle regulator family							x
HGNC:35465	SPDYE6	speedy/RINGO cell cycle regulator family member E6	ENSG00000260097	729597	Speedy/RINGO cell cycle regulator family							x
HGNC:33771	SPDYE8	speedy/RINGO cell cycle regulator family member E8	ENSG00000273520	728524	Speedy/RINGO cell cycle regulator family							x
HGNC:45034	SPDYE9	speedy/RINGO cell cycle regulator family member E9	ENSG00000262461	643909	Speedy/RINGO cell cycle regulator family							x
HGNC:51251	SPEGNB	SPEG neighbor	ENSG00000286095	100996693	NULL					x								x
HGNC:53651	SPEM3	SPEM family member 3	ENSG00000283439	107983988	NULL					x								x
HGNC:11242	SPIB	Spi-B transcription factor	ENSG00000269404	6689	ETS transcription factor family					x
HGNC:20694	SPIN2A	spindlin family member 2A	ENSG00000147059	54466	Tudor domain containing | Spindlin family									x
HGNC:33147	SPIN2B	spindlin family member 2B	ENSG00000186787	474343	Tudor domain containing | Spindlin family									x
HGNC:11261	SPRR2A	small proline rich protein 2A	ENSG00000241794	6700	Small proline rich proteins								x
HGNC:11264	SPRR2D	small proline rich protein 2D	ENSG00000163216	6703	Small proline rich proteins							x
HGNC:11265	SPRR2E	small proline rich protein 2E	ENSG00000203785	6704	Small proline rich proteins							x
HGNC:11266	SPRR2F	small proline rich protein 2F	ENSG00000244094	6705	Small proline rich proteins							x
HGNC:53428	SPRR5	small proline rich protein 5	ENSG00000283227	110806278	Small proline rich proteins								x
HGNC:44122	SPTY2D1OS	SPTY2D1 opposite strand	ENSG00000247595	100506540	NULL						x
HGNC:35237	SRGAP2B	SLIT-ROBO Rho GTPase activating protein 2B	ENSG00000196369	647135	Small nucleolar RNA protein coding host genes | F-BAR domain containing									x
HGNC:30584	SRGAP2C	SLIT-ROBO Rho GTPase activating protein 2C	ENSG00000171943	653464	F-BAR domain containing									x
HGNC:11335	SSX1	SSX family member 1	ENSG00000126752	6756	SSX family							x
HGNC:11336	SSX2	SSX family member 2	ENSG00000241476	6757	SSX family							x
HGNC:22263	SSX2B	SSX family member 2B	ENSG00000268447	727837	SSX family							x
HGNC:11338	SSX4	SSX family member 4	ENSG00000268009	6759	SSX family							x
HGNC:16880	SSX4B	SSX family member 4B	ENSG00000269791	548313	SSX family							x
HGNC:11339	SSX5	SSX family member 5	ENSG00000165583	6758	SSX family							x
HGNC:19653	SSX7	SSX family member 7	ENSG00000187754	280658	SSX family							x
HGNC:41907	STEAP1B	STEAP family member 1B	ENSG00000105889	256227	STEAP family										x
HGNC:18839	STH	saitohin	ENSG00000256762	246744	NULL								x
HGNC:30526	STIMATE	STIM activating enhancer	ENSG00000213533	375346	MicroRNA protein coding host genes					x								x
HGNC:52297	STRIT1	small transmembrane regulator of ion transport 1	ENSG00000240045	100507537	NULL						x
HGNC:11431	STX16	syntaxin 16	ENSG00000124222	8675	Syntaxins					x								x
HGNC:11455	SULT1A3	sulfotransferase family 1A member 3	ENSG00000261052	6818	Sulfotransferases, cytosolic									x
HGNC:30004	SULT1A4	sulfotransferase family 1A member 4	ENSG00000213648	445329	Sulfotransferases, cytosolic									x
HGNC:21181	SUMO4	small ubiquitin like modifier 4	ENSG00000177688	387082	NULL							x
HGNC:30773	SUPT20HL1	SUPT20H like 1	ENSG00000223731	100130302	NULL										x
HGNC:31797	SUPT20HL2	SUPT20H like 2	ENSG00000223611	170067	NULL										x
HGNC:17167	SYT15	synaptotagmin 15	ENSG00000204176	83849	Synaptotagmins									x
HGNC:11568	TARBP1	TAR (HIV-1) RNA binding protein 1	ENSG00000059588	6894	Armadillo like helical domain containing | SPOUT methyltransferase domain containing		x
HGNC:19108	TAS2R19	taste 2 receptor member 19	ENSG00000212124	259294	Taste 2 receptors							x
HGNC:19112	TAS2R30	taste 2 receptor member 30	ENSG00000256188	259293	Taste 2 receptors							x
HGNC:19113	TAS2R31	taste 2 receptor member 31	ENSG00000256436	259290	Taste 2 receptors							x
HGNC:19114	TAS2R33	taste 2 receptor member 33	NULL	266665	Taste 2 receptors							x
HGNC:19115	TAS2R36	taste 2 receptor member 36	NULL	266666	Taste 2 receptors							x
HGNC:18875	TAS2R43	taste 2 receptor member 43	ENSG00000255374	259289	Taste 2 receptors							x
HGNC:18876	TAS2R45	taste 2 receptor member 45	NULL	259291	Taste 2 receptors							x
HGNC:18877	TAS2R46	taste 2 receptor member 46	ENSG00000226761	259292	Taste 2 receptors							x
HGNC:18882	TAS2R50	taste 2 receptor member 50	ENSG00000212126	259296	Taste 2 receptors							x
HGNC:28988	TATDN2	TatD DNase domain containing 2	ENSG00000157014	9797	NULL					x								x
HGNC:28745	TBC1D26	TBC1 domain family member 26	ENSG00000214946	353149	NULL							x
HGNC:26858	TBC1D28	TBC1 domain family member 28	ENSG00000189375	254272	NULL							x
HGNC:19031	TBC1D3	TBC1 domain family member 3	ENSG00000274611	729873	NULL							x
HGNC:27011	TBC1D3B	TBC1 domain family member 3B	ENSG00000274808	414059	NULL							x
HGNC:24889	TBC1D3C	TBC1 domain family member 3C	ENSG00000278299	414060	NULL							x
HGNC:28944	TBC1D3D	TBC1 domain family member 3D	ENSG00000274419	101060389	NULL							x
HGNC:27071	TBC1D3E	TBC1 domain family member 3E	ENSG00000278599	102723859	NULL							x
HGNC:18257	TBC1D3F	TBC1 domain family member 3F	ENSG00000275954	84218	NULL							x
HGNC:29860	TBC1D3G	TBC1 domain family member 3G	ENSG00000260287	101060321	NULL							x
HGNC:30708	TBC1D3H	TBC1 domain family member 3H	ENSG00000274226	729877	NULL							x
HGNC:32709	TBC1D3I	TBC1 domain family member 3I	ENSG00000274933	102724862	NULL							x
HGNC:51245	TBC1D3K	TBC1 domain family member 3K	ENSG00000273513	101060351	NULL							x
HGNC:51246	TBC1D3L	TBC1 domain family member 3L	ENSG00000274512	101060376	NULL							x
HGNC:28247	TCEAL3	transcription elongation factor A like 3	ENSG00000196507	85012	Transcription elongation factor A like family							x
HGNC:24553	TCEAL6	transcription elongation factor A like 6	ENSG00000204071	158931	Transcription elongation factor A like family							x
HGNC:48369	TCP11X1	t-complex 11 family, X-linked 1	ENSG00000268235	100996631	NULL						x
HGNC:11701	TDGF1	teratocarcinoma-derived growth factor 1	ENSG00000241186	6997	NULL		x
HGNC:53655	TEX53	testis expressed 53	ENSG00000230054	105376230	NULL						x
HGNC:53729	TEX54	testis expressed 54	ENSG00000283268	111216277	NULL						x
HGNC:18569	TGIF2LY	TGFB induced factor homeobox 2 like Y-linked	ENSG00000176679	90655	TALE class homeoboxes and pseudogenes								x
HGNC:53785	THSD8	thrombospondin type 1 domain containing 8	ENSG00000284491	111644133	NULL						x
HGNC:23581	TIMM23B	translocase of inner mitochondrial membrane 23 homolog B	ENSG00000204152	100652748	TIM23 complex | Small nucleolar RNA protein coding host genes									x
HGNC:14607	TINCR	TINCR ubiquitin domain containing	ENSG00000223573	257000	NULL						x
HGNC:15633	TLR9	toll like receptor 9	ENSG00000239732	54106	Toll like receptors | My-T-BRC complex | CD molecules					x								x
HGNC:5056	TLX1	T cell leukemia homeobox 1	ENSG00000107807	3195	NKL subclass homeoboxes and pseudogenes		x
HGNC:25167	TM4SF19	transmembrane 4 L six family member 19	ENSG00000145107	116211	NULL					x								x
HGNC:53646	TMDD1	transmembrane and death domain 1	ENSG00000284730	112163659	NULL						x
HGNC:28331	TMED6	transmembrane p24 trafficking protein 6	ENSG00000157315	146456	Transmembrane p24 trafficking proteins					x								x
HGNC:33600	TMEM191B	transmembrane protein 191B	ENSG00000278558	728229	NULL										x
HGNC:33601	TMEM191C	transmembrane protein 191C	ENSG00000206140	645426	NULL										x
HGNC:44356	TMEM238L	transmembrane protein 238 like	ENSG00000263429	100289255	NULL			x
HGNC:51241	TMEM265	transmembrane protein 265	ENSG00000281991	100862671	NULL													x
HGNC:53639	TMEM271	transmembrane protein 271	ENSG00000273238	112441426	NULL						x
HGNC:32307	TMEM78	transmembrane protein 78	ENSG00000177800	677790	NULL								x
HGNC:30744	TMSB15A	thymosin beta 15A	ENSG00000158164	11013	NULL										x
HGNC:28612	TMSB15B	thymosin beta 15B	ENSG00000158427	286527	NULL										x
HGNC:11881	TMSB4X	thymosin beta 4 X-linked	ENSG00000205542	7114	NULL							x
HGNC:11907	TNFRSF10D	TNF receptor superfamily member 10d	ENSG00000173530	8793	Tumor necrosis factor receptor superfamily | CD molecules						x
HGNC:55527	TOMT	transmembrane O-methyltransferase	ENSG00000284844	120356740	NULL									x
HGNC:30759	TP53TG3	TP53 target 3	ENSG00000183632	24150	NULL									x
HGNC:37202	TP53TG3B	TP53 target 3B	ENSG00000261509	729355	NULL									x
HGNC:42962	TP53TG3C	TP53 target 3C	ENSG00000205457	653550	NULL									x
HGNC:44657	TP53TG3D	TP53 target 3D	ENSG00000205456	729264	NULL									x
HGNC:51816	TP53TG3E	TP53 target 3 family member E	ENSG00000275034	102724101	NULL									x
HGNC:51817	TP53TG3F	TP53 target 3 family member F	ENSG00000278848	102724127	NULL									x
HGNC:12019	TPSAB1	tryptase alpha/beta 1	ENSG00000172236	7177	NULL									x
HGNC:14120	TPSB2	tryptase beta 2	ENSG00000197253	64499	NULL									x
HGNC:14118	TPSD1	tryptase delta 1	ENSG00000095917	23430	NULL								x
HGNC:12023	TPTE	transmembrane phosphatase with tensin homology	ENSG00000274391	7179	PTEN protein phosphatases | C2 tensin-type domain containing									x
HGNC:23068	TRAPPC2	trafficking protein particle complex subunit 2	ENSG00000196459	6399	Trafficking protein particle complex subunits												x
HGNC:10710	TRAPPC2B	trafficking protein particle complex subunit 2B	ENSG00000256060	10597	NULL												x
HGNC:32670	TRIM16L	tripartite motif containing 16 like	ENSG00000108448	147166	NULL								x
HGNC:10063	TRIM34	tripartite motif containing 34	ENSG00000258659	53840	Tripartite motif containing | Ring finger proteins					x								x
HGNC:19015	TRIM43	tripartite motif containing 43	ENSG00000144015	129868	Tripartite motif containing | Ring finger proteins							x
HGNC:37146	TRIM43B	tripartite motif containing 43B	ENSG00000144010	653192	Tripartite motif containing | Ring finger proteins							x
HGNC:19021	TRIM48	tripartite motif containing 48	ENSG00000150244	79097	Tripartite motif containing | Ring finger proteins							x
HGNC:13431	TRIM49	tripartite motif containing 49	ENSG00000168930	57093	Tripartite motif containing | Ring finger proteins							x
HGNC:38877	TRIM49C	tripartite motif containing 49C	ENSG00000204449	642612	Tripartite motif containing | Ring finger proteins							x
HGNC:43973	TRIM49D1	tripartite motif containing 49D1	ENSG00000223417	399939	Tripartite motif containing | Ring finger proteins							x
HGNC:37217	TRIM49D2	tripartite motif containing 49D2	ENSG00000233802	729384	Tripartite motif containing | Ring finger proteins							x
HGNC:19023	TRIM51	tripartite motif-containing 51	ENSG00000124900	84767	Tripartite motif containing | Ring finger proteins							x
HGNC:24339	TRIM61	tripartite motif containing 61	ENSG00000183439	391712	Tripartite motif containing | Ring finger proteins								x
HGNC:14663	TRIM64	tripartite motif containing 64	ENSG00000204450	120146	Tripartite motif containing | Ring finger proteins									x
HGNC:37147	TRIM64B	tripartite motif containing 64B	ENSG00000189253	642446	Tripartite motif containing | Ring finger proteins									x
HGNC:18162	TRIM73	tripartite motif containing 73	ENSG00000178809	375593	Tripartite motif containing | Ring finger proteins									x
HGNC:17453	TRIM74	tripartite motif containing 74	ENSG00000155428	378108	Tripartite motif containing | Ring finger proteins									x
HGNC:34228	TRIM77	tripartite motif containing 77	ENSG00000214414	390231	Tripartite motif containing | Ring finger proteins													x
HGNC:12381	TSPY1	testis specific protein Y-linked 1	ENSG00000258992	7258	NULL									x
HGNC:37473	TSPY10	testis specific protein Y-linked 10	ENSG00000236424	100289087	NULL									x
HGNC:23924	TSPY2	testis specific protein Y-linked 2	ENSG00000168757	64591	NULL									x
HGNC:33876	TSPY3	testis specific protein Y-linked 3	ENSG00000228927	728137	NULL									x
HGNC:37287	TSPY4	testis specific protein Y-linked 4	ENSG00000233803	728395	NULL									x
HGNC:37471	TSPY8	testis specific protein Y-linked 8	ENSG00000229549	728403	NULL									x
HGNC:18809	TUBA1B	tubulin alpha 1b	ENSG00000123416	10376	Tubulins							x
HGNC:24071	TUBA3D	tubulin alpha 3d	ENSG00000075886	113457	Tubulins							x
HGNC:20765	TUBA3E	tubulin alpha 3e	ENSG00000152086	112714	Tubulins							x
HGNC:18637	TUBA4B	tubulin alpha 4b	ENSG00000243910	80086	Tubulins							x
HGNC:24983	TUBB8B	tubulin beta 8B	ENSG00000173213	260334	Tubulins							x
HGNC:31010	TUSC1	tumor suppressor candidate 1	ENSG00000198680	286319	NULL										x
HGNC:20399	TVP23B	trans-golgi network vesicle protein 23 homolog B	ENSG00000171928	51030	NULL										x
HGNC:30453	TVP23C	trans-golgi network vesicle protein 23 homolog C	ENSG00000175106	201158	NULL										x
HGNC:25598	TYW1	tRNA-yW synthesizing protein 1 homolog	ENSG00000198874	55253	Radical S-adenosylmethionine domain containing										x
HGNC:12453	U2AF1	U2 small nuclear RNA auxiliary factor 1	ENSG00000160201	7307	Spliceosomal E complex | RNA binding motif containing | Spliceosomal A complex									x
HGNC:44656	UBE2Q2L	ubiquitin conjugating enzyme E2 Q2 like	ENSG00000259511	100505679	NULL								x
HGNC:14533	UBTFL1	upstream binding transcription factor like 1	ENSG00000255009	642623	NULL												x
HGNC:12542	UGT2A1	UDP glucuronosyltransferase family 2 member A1 complex locus	ENSG00000173610	10941	UDP glucuronosyltransferases							x
HGNC:12544	UGT2B10	UDP glucuronosyltransferase family 2 member B10	ENSG00000109181	7365	UDP glucuronosyltransferases							x
HGNC:12545	UGT2B11	UDP glucuronosyltransferase family 2 member B11	ENSG00000213759	10720	UDP glucuronosyltransferases							x
HGNC:12546	UGT2B15	UDP glucuronosyltransferase family 2 member B15	ENSG00000196620	7366	UDP glucuronosyltransferases							x
HGNC:12547	UGT2B17	UDP glucuronosyltransferase family 2 member B17	ENSG00000197888	7367	UDP glucuronosyltransferases | Minor histocompatibility antigens							x
HGNC:13479	UGT2B28	UDP glucuronosyltransferase family 2 member B28	ENSG00000135226	54490	UDP glucuronosyltransferases							x
HGNC:14894	ULBP2	UL16 binding protein 2	ENSG00000131015	80328	NULL							x
HGNC:37278	UPK3BL1	uroplakin 3B like 1	ENSG00000267368	100134938	NULL									x
HGNC:53444	UPK3BL2	uroplakin 3B like 2	ENSG00000284981	107983993	NULL									x
HGNC:30862	UQCR11	ubiquinol-cytochrome c reductase, complex III subunit XI	ENSG00000127540	10975	Mitochondrial complex III: ubiquinol-cytochrome c reductase complex subunits					x								x
HGNC:12590	UQCRH	ubiquinol-cytochrome c reductase hinge protein	ENSG00000173660	7388	Mitochondrial complex III: ubiquinol-cytochrome c reductase complex subunits												x
HGNC:51714	UQCRHL	ubiquinol-cytochrome c reductase hinge protein like	ENSG00000233954	440567	NULL												x
HGNC:37182	USP17L1	ubiquitin specific peptidase 17 like family member 1	ENSG00000230549	401447	NULL							x
HGNC:44438	USP17L10	ubiquitin specific peptidase 17 like family member 10	ENSG00000231396	100287144	NULL							x
HGNC:44439	USP17L11	ubiquitin specific peptidase 17 like family member 11	ENSG00000233136	100287178	NULL							x
HGNC:44440	USP17L12	ubiquitin specific peptidase 17 like family member 12	ENSG00000227551	100287205	NULL							x
HGNC:44441	USP17L13	ubiquitin specific peptidase 17 like family member 13	ENSG00000232399	100287238	NULL							x
HGNC:44443	USP17L15	ubiquitin specific peptidase 17 like family member 15	ENSG00000223569	100288520	NULL							x
HGNC:44445	USP17L17	ubiquitin specific peptidase 17 like family member 17	ENSG00000249104	100287327	NULL							x
HGNC:44446	USP17L18	ubiquitin specific peptidase 17 like family member 18	ENSG00000250844	100287364	NULL							x
HGNC:44447	USP17L19	ubiquitin specific peptidase 17 like family member 19	ENSG00000248920	100287404	NULL							x
HGNC:34434	USP17L2	ubiquitin specific peptidase 17 like family member 2	ENSG00000223443	377630	Ubiquitin specific peptidases							x
HGNC:44448	USP17L20	ubiquitin specific peptidase 17 like family member 20	ENSG00000250745	100287441	NULL							x
HGNC:44449	USP17L21	ubiquitin specific peptidase 17 like family member 21	ENSG00000249811	100287478	NULL							x
HGNC:44450	USP17L22	ubiquitin specific peptidase 17 like family member 22	ENSG00000248933	100287513	NULL							x
HGNC:44451	USP17L23	ubiquitin specific peptidase 17 like family member 23	ENSG00000250913	101241878	NULL							x
HGNC:44453	USP17L24	ubiquitin specific peptidase 17 like family member 24	ENSG00000232264	728369	NULL							x
HGNC:44452	USP17L25	ubiquitin specific peptidase 17 like family member 25	ENSG00000230430	728373	NULL							x
HGNC:44454	USP17L26	ubiquitin specific peptidase 17 like family member 26	ENSG00000229579	728379	NULL							x
HGNC:44455	USP17L27	ubiquitin specific peptidase 17 like family member 27	ENSG00000235780	728393	NULL							x
HGNC:44456	USP17L28	ubiquitin specific peptidase 17 like family member 28	ENSG00000231051	728400	NULL							x
HGNC:44457	USP17L29	ubiquitin specific peptidase 17 like family member 29	ENSG00000231637	728405	NULL							x
HGNC:37175	USP17L3	ubiquitin specific peptidase 17 like family member 3	ENSG00000225327	645836	NULL							x
HGNC:44458	USP17L30	ubiquitin specific peptidase 17 like family member 30	ENSG00000228856	728419	NULL							x
HGNC:37176	USP17L4	ubiquitin specific peptidase 17 like family member 4	ENSG00000236125	645402	NULL							x
HGNC:37177	USP17L5	ubiquitin specific peptidase 17 like family member 5	ENSG00000227140	728386	NULL							x
HGNC:37180	USP17L7	ubiquitin specific peptidase 17 like family member 7	ENSG00000226430	392197	NULL							x
HGNC:37181	USP17L8	ubiquitin specific peptidase 17 like family member 8	ENSG00000237038	392188	NULL							x
HGNC:20070	USP41	ubiquitin specific peptidase 41	ENSG00000161133	373856	Ubiquitin specific peptidases										x
HGNC:12633	USP9Y	ubiquitin specific peptidase 9 Y-linked	ENSG00000114374	8287	Ubiquitin specific peptidases | Armadillo like helical domain containing | Minor histocompatibility antigens												x
HGNC:12667	VCX	variable charge X-linked	ENSG00000182583	26609	Variable charge X/Y family									x
HGNC:18158	VCX2	variable charge X-linked 2	ENSG00000177504	51480	Variable charge X/Y family									x
HGNC:18159	VCX3A	variable charge X-linked 3A	ENSG00000169059	51481	Variable charge X/Y family									x
HGNC:31838	VCX3B	variable charge X-linked 3B	ENSG00000205642	425054	Variable charge X/Y family									x
HGNC:12668	VCY	variable charge Y-linked	ENSG00000129864	9084	Variable charge X/Y family									x
HGNC:31751	VCY1B	variable charge Y-linked 1B	ENSG00000129862	353513	Variable charge X/Y family									x
HGNC:30666	VHLL	VHL like	ENSG00000189030	391104	NULL												x
HGNC:13548	VN1R1	vomeronasal 1 receptor 1	ENSG00000178201	57191	Vomeronasal receptors							x
HGNC:19867	VN1R3	vomeronasal 1 receptor 3	ENSG00000180663	317702	Vomeronasal receptors							x
HGNC:19871	VN1R4	vomeronasal 1 receptor 4	ENSG00000228567	317703	Vomeronasal receptors							x
HGNC:19870	VN1R5	vomeronasal 1 receptor 5 (gene/pseudogene)	ENSG00000197617	317705	Vomeronasal receptors							x
HGNC:18179	VPS33A	VPS33A core subunit of CORVET and HOPS complexes	ENSG00000139719	65082	CORVET complex | HOPS complex					x								x
HGNC:13488	VPS4A	vacuolar protein sorting 4 homolog A	ENSG00000132612	27183	AAA ATPases | ESCRT-IV					x								x
HGNC:24361	WASHC1	WASH complex subunit 1	ENSG00000181404	100287171	Wiskott-Aldrich Syndrome protein family | SSU processome | WASH complex							x
HGNC:23416	WASHC2A	WASH complex subunit 2A	ENSG00000099290	387680	WASH complex							x
HGNC:23414	WASHC2C	WASH complex subunit 2C	ENSG00000172661	253725	WASH complex							x
HGNC:16164	WFDC6	WAP four-disulfide core domain 6	ENSG00000243543	140870	WAP four-disulfide core domain containing						x
HGNC:4111	XAGE1A	X antigen family member 1A	ENSG00000204379	653220	XAGE family							x
HGNC:25400	XAGE1B	X antigen family member 1B	ENSG00000204382	653067	XAGE family							x
HGNC:10645	XCL1	X-C motif chemokine ligand 1	ENSG00000143184	6375	Chemokine ligands												x
HGNC:10646	XCL2	X-C motif chemokine ligand 2	ENSG00000143185	6846	Chemokine ligands												x
HGNC:12811	XK	X-linked Kx blood group	ENSG00000047597	7504	XK related family | Blood group antigens		x
HGNC:54661	XNDC1N	XRCC1 N-terminal domain containing 1, N-terminal like	ENSG00000254469	100133315	NULL												x	x
HGNC:31684	YY2	YY2 transcription factor	ENSG00000230797	404281	Zinc fingers C2H2-type			x
HGNC:37057	ZBTB8B	zinc finger and BTB domain containing 8B	ENSG00000273274	728116	BTB domain containing | Zinc fingers C2H2-type					x								x
HGNC:25659	ZC3H11B	zinc finger CCCH-type containing 11B	ENSG00000215817	643136	Zinc fingers CCCH-type									x
HGNC:32459	ZCCHC18	zinc finger CCHC-type containing 18	ENSG00000166707	644353	Paraneoplastic Ma antigens | Zinc fingers CCHC-type										x
HGNC:19158	ZDHHC11	zinc finger DHHC-type containing 11	ENSG00000188818	79844	Zinc fingers DHHC-type										x
HGNC:32962	ZDHHC11B	zinc finger DHHC-type containing 11B	ENSG00000206077	653082	Zinc fingers DHHC-type										x
HGNC:26786	ZFP41	ZFP41 zinc finger protein	ENSG00000181638	286128	Zinc fingers C2H2-type					x
HGNC:12880	ZNF100	zinc finger protein 100	ENSG00000197020	163227	Zinc fingers C2H2-type							x
HGNC:12897	ZNF117	zinc finger protein 117	ENSG00000152926	51351	Zinc fingers C2H2-type							x
HGNC:12922	ZNF138	zinc finger protein 138	ENSG00000197008	7697	Zinc fingers C2H2-type							x
HGNC:12966	ZNF177	zinc finger protein 177	ENSG00000188629	7730	Zinc fingers C2H2-type							x
HGNC:12992	ZNF20	zinc finger protein 20	ENSG00000132010	7568	Zinc fingers C2H2-type							x
HGNC:12999	ZNF208	zinc finger protein 208	ENSG00000160321	7757	Zinc fingers C2H2-type							x
HGNC:13016	ZNF223	zinc finger protein 223	ENSG00000178386	7766	Zinc fingers C2H2-type							x
HGNC:13047	ZNF254	zinc finger protein 254	ENSG00000213096	9534	Zinc fingers C2H2-type							x
HGNC:13059	ZNF266	zinc finger protein 266	ENSG00000174652	10781	Zinc fingers C2H2-type							x
HGNC:13073	ZNF28	zinc finger protein 28	ENSG00000198538	7576	Zinc fingers C2H2-type							x
HGNC:16447	ZNF347	zinc finger protein 347	ENSG00000197937	84671	Zinc fingers C2H2-type							x
HGNC:20646	ZNF417	zinc finger protein 417	ENSG00000173480	147687	Zinc fingers C2H2-type							x
HGNC:20817	ZNF429	zinc finger protein 429	ENSG00000197013	353088	Zinc fingers C2H2-type							x
HGNC:23258	ZNF479	zinc finger protein 479	ENSG00000185177	90827	Zinc fingers C2H2-type							x
HGNC:20807	ZNF486	zinc finger protein 486	ENSG00000256229	90649	Zinc fingers C2H2-type							x
HGNC:23488	ZNF487	zinc finger protein 487	ENSG00000243660	642819	Zinc fingers C2H2-type							x
HGNC:23706	ZNF491	zinc finger protein 491	ENSG00000177599	126069	Zinc fingers C2H2-type							x
HGNC:23707	ZNF492	zinc finger protein 492	ENSG00000229676	57615	Zinc fingers C2H2-type							x
HGNC:23708	ZNF493	zinc finger protein 493	ENSG00000196268	284443	Zinc fingers C2H2-type							x
HGNC:29423	ZNF525	zinc finger protein 525	ENSG00000203326	170958	Zinc fingers C2H2-type							x
HGNC:30955	ZNF587	zinc finger protein 587	ENSG00000198466	84914	Zinc fingers C2H2-type							x
HGNC:37142	ZNF587B	zinc finger protein 587B	ENSG00000269343	100293516	Zinc fingers C2H2-type							x
HGNC:41278	ZNF593OS	ZNF593 opposite strand	ENSG00000236782	NULL	NULL						x
HGNC:29392	ZNF594	zinc finger protein 594	ENSG00000180626	84622	Zinc fingers C2H2-type							x
HGNC:26687	ZNF610	zinc finger protein 610	ENSG00000167554	162963	Zinc fingers C2H2-type							x
HGNC:30461	ZNF626	zinc finger protein 626	ENSG00000188171	199777	Zinc fingers C2H2-type							x
HGNC:25226	ZNF658	zinc finger protein 658	ENSG00000274349	26149	Zinc fingers C2H2-type							x
HGNC:13135	ZNF66	zinc finger protein 66	ENSG00000160229	7617	Zinc fingers C2H2-type							x
HGNC:26720	ZNF660	zinc finger protein 660	ENSG00000144792	285349	Zinc fingers C2H2-type							x
HGNC:20429	ZNF676	zinc finger protein 676	ENSG00000196109	163223	Zinc fingers C2H2-type							x
HGNC:26457	ZNF681	zinc finger protein 681	ENSG00000196172	148213	Zinc fingers C2H2-type							x
HGNC:13138	ZNF69	zinc finger protein 69	ENSG00000198429	7620	Zinc fingers C2H2-type							x
HGNC:25597	ZNF701	zinc finger protein 701	ENSG00000167562	55762	Zinc fingers C2H2-type							x
HGNC:32281	ZNF705A	zinc finger protein 705A	ENSG00000196946	440077	Zinc fingers C2H2-type							x
HGNC:32284	ZNF705B	zinc finger protein 705B	ENSG00000215356	100132396	Zinc fingers C2H2-type							x
HGNC:33202	ZNF705D	zinc finger protein 705D	ENSG00000215343	728957	Zinc fingers C2H2-type							x
HGNC:33203	ZNF705E	zinc finger protein 705E	ENSG00000214534	100131539	Zinc fingers C2H2-type							x
HGNC:37134	ZNF705G	zinc finger protein 705G	ENSG00000215372	100131980	Zinc fingers C2H2-type							x
HGNC:20629	ZNF709	zinc finger protein 709	ENSG00000242852	163051	Zinc fingers C2H2-type							x
HGNC:29448	ZNF717	zinc finger protein 717	ENSG00000227124	100131827	Zinc fingers C2H2-type							x
HGNC:32286	ZNF723	zinc finger protein 723	ENSG00000268696	646864	Zinc fingers C2H2-type							x
HGNC:32460	ZNF724	zinc finger protein 724	ENSG00000196081	440519	Zinc fingers C2H2-type							x
HGNC:32462	ZNF726	zinc finger protein 726	ENSG00000213967	730087	Zinc fingers C2H2-type							x
HGNC:22785	ZNF727	zinc finger protein 727	ENSG00000214652	442319	Zinc fingers C2H2-type							x
HGNC:32466	ZNF735	zinc finger protein 735	ENSG00000223614	730291	Zinc fingers C2H2-type							x
HGNC:32468	ZNF737	zinc finger protein 737	ENSG00000237440	100129842	Zinc fingers C2H2-type							x
HGNC:32469	ZNF738	zinc finger protein 738	ENSG00000172687	148203	NULL							x
HGNC:28350	ZNF747	zinc finger protein 747	ENSG00000169955	65988	Zinc fingers C2H2-type							x
HGNC:32783	ZNF749	zinc finger protein 749	ENSG00000186230	388567	Zinc fingers C2H2-type							x
HGNC:23179	ZNF761	zinc finger protein 761	ENSG00000160336	388561	Zinc fingers C2H2-type							x
HGNC:27614	ZNF763	zinc finger protein 763	ENSG00000197054	284390	Zinc fingers C2H2-type							x
HGNC:25092	ZNF765	zinc finger protein 765	ENSG00000196417	91661	Zinc fingers C2H2-type							x
HGNC:26765	ZNF776	zinc finger protein 776	ENSG00000152443	284309	Zinc fingers C2H2-type							x
HGNC:27603	ZNF780A	zinc finger protein 780A	ENSG00000197782	284323	Zinc fingers C2H2-type							x
HGNC:26745	ZNF781	zinc finger protein 781	ENSG00000196381	163115	Zinc fingers C2H2-type							x
HGNC:33230	ZNF808	zinc finger protein 808	ENSG00000198482	388558	Zinc fingers C2H2-type							x
HGNC:33257	ZNF813	zinc finger protein 813	ENSG00000198346	126017	Zinc fingers C2H2-type							x
HGNC:33258	ZNF814	zinc finger protein 814	ENSG00000204514	730051	Zinc fingers C2H2-type							x
HGNC:26995	ZNF816	zinc finger protein 816	ENSG00000180257	125893	Zinc fingers C2H2-type							x
HGNC:30936	ZNF823	zinc finger protein 823	ENSG00000197933	55552	Zinc fingers C2H2-type							x
HGNC:13158	ZNF83	zinc finger protein 83	ENSG00000167766	55769	Zinc fingers C2H2-type							x
HGNC:34333	ZNF836	zinc finger protein 836	ENSG00000196267	162962	Zinc fingers C2H2-type							x
HGNC:25932	ZNF844	zinc finger protein 844	ENSG00000223547	284391	Zinc fingers C2H2-type							x
HGNC:27260	ZNF846	zinc finger protein 846	ENSG00000196605	162993	Zinc fingers C2H2-type							x
HGNC:13160	ZNF85	zinc finger protein 85	ENSG00000105750	7639	Zinc fingers C2H2-type							x
HGNC:37249	ZNF880	zinc finger protein 880	ENSG00000221923	400713	Zinc fingers C2H2-type							x
HGNC:38695	ZNF888	zinc finger protein 888	ENSG00000213793	388559	Zinc fingers C2H2-type							x
HGNC:13166	ZNF91	zinc finger protein 91	ENSG00000167232	7644	Zinc fingers C2H2-type							x
HGNC:13169	ZNF93	zinc finger protein 93	ENSG00000184635	81931	Zinc fingers C2H2-type							x
HGNC:13174	ZNF98	zinc finger protein 98	ENSG00000197360	148198	Zinc fingers C2H2-type							x
HGNC:34294	ZSCAN5C	zinc finger and SCAN domain containing 5C	ENSG00000204532	649137	SCAN domain containing | Zinc fingers C2H2-type										x
HGNC:13198	ZXDA	zinc finger X-linked duplicated A	ENSG00000198205	7789	Zinc fingers C2H2-type										x
HGNC:13199	ZXDB	zinc finger X-linked duplicated B	ENSG00000198455	158586	Zinc fingers C2H2-type										x
